# Supplementary material for: Long-chain anionic surfactants enabling stable perovskite/silicon tandems with greatly suppressed stress corrosion
Source: Nat Commun. 2023 Apr 15;14:2166. doi: 10.1038/s41467-023-37877-z (PMC10105702; doi:10.1038/s41467-023-37877-z)
Supplement: Supplementary file 4 — Source Data [file 41467_2023_37877_MOESM4_ESM.xlsx]

## Sheet: Fig1e
Control	Average(GPa)	GBs	Whole	GI			Control				[C4mim]+[C0SO4]-				[C4mim]+[C1SO4]-				[C4mim]+[C8SO4]-
(GPa)	Control	11.4	17.7	26.2
GI	[C4mim]+[C0SO4]-	14.2	21.1	34.5		GBs	Whole	GI		GBs	Whole	GI		GBs	Whole	GI		GBs	Whole	GI
11.4	[C4mim]+[C1SO4]-	14	18.7	30.2		11.4	5.01164	28.7		7.76	4.995	29.25		14.88	7.025	28.84		3.58	4.98259	23.21
11.55	[C4mim]+[C8SO4]-	9	14.1	20		11.55	5.20539	28.82		12.88	5.11152	33.34		14.28	7.15556	27.83		6.17	5.0885	17.99
13.19						13.19	5.39914	28.64		13.44	5.22804	32.07		14.53	7.28612	26.33		7.44	5.19442	16.01
7.56						7.56	5.59289	28.08		15.06	5.34456	36.95		7.24	7.41668	28.25		8.28	5.30034	20.13
10.58						10.58	5.78664	32.13		13.03	5.46108	28.66		14.94	7.54724	32.67		10.79	5.40625	18.75
10.35						10.35	7.53039	25.87		12.16	5.5776	36.91		13.28	7.6778	39.52		9.25	5.51217	20.02
13.2						13.2	7.72414	25.03		16.7	5.69412	39.56		13.31	7.80836	34.6		8.57	5.61808	23.44
7.66						7.66	7.91789	22.42		17.03	5.81064	32.83		12.45	7.93892	29.96		10.84	5.724	19.22
15.6						15.6	8.11163	22.87		16.28	5.92716	37.73		17.72	8.06948	27.71		11.59	5.82992	18.86
12.8						12.8	8.30538	19.38		16.9	6.04368	35.72		17.03	8.20003	26.37		11.63	5.93583	22.08
							8.49913				6.1602				8.3306				6.04175
							8.69288				6.27672				8.46115				6.14767
							9.46788				8.02452				8.59171				6.25358
							9.66163				8.14104				8.72227				6.3595
							9.85538				8.25756				8.85283				6.46542
							10.0491				8.37408				8.98339				6.57133
							10.2429				8.4906				9.11395				6.67725
							10.4366				8.60712				9.24451				6.78317
							10.6304				8.72364				9.37507				6.88908
							10.8241				8.84016				9.50563				6.995
							11.0179				8.95668				9.63619				7.10091
							11.2116				9.0732				9.76675				7.20683
							11.4054				9.77232				9.89731				7.31275
							11.5991				9.88884				10.0279				7.41866
							11.7929				10.0054				10.1584				7.52458
							11.9866				10.1219				10.289				7.6305
							12.1804				10.2384				10.4195				7.73641
							12.3741				10.3549				10.5501				7.84233
							12.5679				10.4714				10.6807				7.94825
							12.7616				10.588				10.8112				8.05416
							12.9554				10.7045				10.9418				8.16008
							13.1491				10.821				11.0723				8.266
							13.3429				10.9375				11.2029				8.37191
							13.5366				11.054				11.3335				8.47783
							13.7304				11.1706				11.464				8.58375
							13.9241				11.2871				11.5946				8.68966
							14.1179				11.4036				11.7251				8.79558
							14.3116				11.5201				11.8557				8.90149
							14.5054				11.6366				11.9863				9.00741
							14.6991				11.7532				12.1168				9.11333
							14.8929				11.8697				12.2474				9.21924
							15.0866				11.9862				12.3779				9.32516
							15.2804				12.1027				12.5085				9.43108
							15.4741				12.2192				12.639				9.53699
							15.6679				12.3358				12.7696				9.64291
							15.8616				12.4523				12.9002				9.74883
							16.0554				12.5688				13.0307				9.85474
							16.2491				12.6853				13.1613				9.96066
							16.4429				12.8018				13.2919				10.0666
							16.6366				12.9184				13.4224				10.1725
							16.8304				13.0349				13.553				10.2784
							17.0241				13.1514				13.6835				10.3843
							17.2179				13.2679				13.8141				10.4902
							17.4116				13.3844				13.9446				10.5962
							17.6054				13.501				14.0752				10.7021
							17.7991				13.6175				14.2058				10.808
							17.9929				13.734				14.3363				10.9139
							18.1866				13.8505				14.4669				11.0198
							18.3803				13.967				14.5974				11.1257
							18.5741				14.0836				14.728				11.2317
							18.7678				14.2001				14.8586				11.3376
							18.9616				14.3166				14.9891				11.4435
							19.1553				14.4331				15.1197				11.5494
							19.3491				14.5496				15.2502				11.6553
							19.5429				14.6662				15.3808				11.7612
							19.7366				14.7827				15.5114				11.8672
							19.9304				14.8992				15.6419				11.9731
							20.1241				15.0157				15.7725				12.079
							20.3178				15.1322				15.903				12.1849
							20.5116				15.2488				16.0336				12.2908
							20.7053				15.3653				16.1642				12.3967
							20.8991				15.4818				16.2947				12.5026
							21.0928				15.5983				16.4253				12.6086
							21.2866				15.7148				16.5558				12.7145
							21.4803				15.8314				16.6864				12.8204
							21.6741				15.9479				16.8169				12.9263
							21.8678				16.0644				16.9475				13.0322
							22.0616				16.1809				17.0781				13.1381
							22.2553				16.2975				17.2086				13.2441
							22.4491				16.414				17.3392				13.35
							22.6428				16.5305				17.4698				13.4559
							22.8366				16.647				17.6003				13.5618
							23.0303				16.7635				17.7309				13.6677
							23.2241				16.8801				17.8614				13.7736
							23.4178				16.9966				17.992				13.8796
							23.6116				17.1131				18.1226				13.9855
							23.8053				17.2296				18.2531				14.0914
							23.9991				17.3461				18.3837				14.1973
							24.1928				17.4626				18.5142				14.3032
							24.3866				17.5792				18.6448				14.4092
							24.5803				17.6957				18.7753				14.5151
							24.7741				17.8122				18.9059				14.621
							24.9678				17.9287				19.0365				14.7269
							25.1616				18.0452				19.167				14.8328
							25.3553				18.1618				19.2976				14.9387
							25.5491				18.2783				19.4281				15.0447
							25.7428				18.3948				19.5587				15.1506
							25.9366				18.5113				19.6893				15.2565
							26.1303				18.6278				19.8198				15.3624
							26.3241				18.7444				19.9504				15.4683
							26.5178				18.8609				20.0809				15.5742
							26.7116				18.9774				20.2115				15.6801
							26.9053				19.0939				20.3421				15.7861
							27.0991				19.2105				20.4726				15.892
							27.2928				19.327				20.6032				15.9979
							27.4866				19.4435				20.7337				16.1038
							27.6803				19.56				20.8643				16.2097
							27.8741				19.6765				20.9948				16.3156
							28.0678				19.7931				21.1254				16.4216
							28.2616				19.9096				21.256				16.5275
							28.4553				20.0261				21.3865				16.6334
							28.6491				20.1426				21.5171				16.7393
							28.8428				20.2591				21.6476				16.8452
							--				20.3757				21.7782				16.9511
							--				20.4922				21.9088				17.0571
							--				20.6087				22.0393				17.163
							--				20.7252				22.1699				17.2689
							--				20.8417				22.3004				17.3748
							--				20.9582				22.431				17.4807
							--				21.0748				22.5616				17.5866
							--				21.1913				22.6921				17.6926
							--				21.3078				22.8227				17.7985
							--				21.4243				22.9532				17.9044
							--				21.5408				23.0838				18.0103
							--				21.6574				23.2144				18.1162
							--				21.7739				23.3449				18.2221
							--				21.8904				23.4755				18.3281
							--				22.0069				23.606				18.434
							--				22.1234				23.7366				18.5399
							--				22.24				23.8671				18.6458
							--				22.3565				23.9977				18.7517
							--				22.473				24.1283				18.8576
							--				22.5895				24.2588				18.9636
							--				22.7061				24.3894				19.0695
							--				22.8226				24.52				19.1754
							--				22.9391				24.6505				19.2813
							--				23.0556				24.7811				19.3872
							--				23.1721				24.9116				19.4931
							--				23.2887				25.0422				19.599
							--				23.4052				25.1728				19.705
							--				23.5217				25.3033				19.8109
							--				23.6382				25.4339				19.9168
							--				23.7547				25.5644				20.0227
							--				23.8712				25.695				20.1286
							--				23.9878				25.8255				20.2345
							--				24.1043				25.9561				20.3405
							--				24.2208				26.0867				20.4464
							--				24.3373				26.2172				20.5523
							--				24.4538				26.3478				20.6582
							--				24.5704				26.4783				20.7641
							--				24.6869				26.6089				20.87
							--				24.8034				26.7395				20.976
							--				24.9199				26.87				21.0819
							--				25.0364				27.0006				18.2221
							--				25.153				27.1311				18.3281
							--				25.2695				27.2617				18.434
							--				25.386				27.3923				18.5399
							--				25.5025				27.5228				18.6458
							--				25.6191				27.6534				18.7517
							--				25.7356				27.7839				18.8576
							--				25.8521				27.9145				18.9636
							--				25.9686				28.045				19.0695
							--				26.0851				28.1756				19.1754
							--				26.2017				28.3062				19.2813
							--				26.3182				28.4367				19.3872
							--				26.4347				28.5673				19.4931
							--				26.5512				28.6978				20.2345
							--				26.6677				28.8284				20.3405
							--				26.7843				28.959				20.4464
							--				26.9008				29.0895				20.5523
							--				27.0173				29.2201				20.6582
							--				27.1338				29.3507				20.7641
							--				27.2503				29.4812				20.87
							--				27.3668				29.6118				20.976
							--				27.4834				29.7423				21.0819
							--				27.5999				29.8729				--
							--				27.7164				30.0034				--
							--				27.8329				30.134				--
							--				27.9494				30.2646				--
							--				28.066				30.3951				--
							--				28.1825				30.5257				--
							--				28.299				--				--
							--				28.4155				--				--
							--				28.5321				--				--
							--				28.6486				--				--
							--				28.7651				--				--
							--				28.8816				--				--
							--				28.9981				--				--
							--				29.1147				--				--
							--				29.2312				--				--
							--				29.3477				--				--
							--				29.4642				--				--
							--				29.5807				--				--
							--				29.6973				--				--
							--				29.8138				--				--
							--				29.9303				--				--
							--				30.0468				--				--
							--				30.1633				--				--
							--				30.2798				--				--
							--				30.3964				--				--
							--				30.5129				--				--
							--				30.6294				--				--
							--				30.7459				--				--
							--				30.8624				--				--
							--				30.979				--				--
							--				31.0955				--				--
							--				31.212				--				--
							--				31.3285				--				--
							--				31.445				--				--
							--				31.5616				--				--
							--				31.6781				--				--
							--				31.7946				--				--
							--				31.9111				--				--
							--				32.0277				--				--
							--				32.1442				--				--
							--				32.2607				--				--
							--				32.3772				--				--
							--				32.4937				--				--
							--				32.6103				--				--
							--				32.7268				--				--
							--				32.8433				--				--
							--				32.9598				--				--
							--				33.0763				--				--
							--				33.1929				--				--
							--				33.3094				--				--
							--				33.4259				--				--
							--				33.5424				--				--
							--				33.6589				--				--
							--				33.7755				--				--
							--				33.892				--				--
							--				34.0085				--				--
							--				34.125				--				--
							--				34.2415				--				--
							--				34.358				--
							--				34.4746				--
							--				34.5911				--
							--				34.7076				--
							--				34.8241				--
							--				34.9407				--
							--				35.0572

## Sheet: Fig1f
		d-spacing(Å)
	Temperature(℃)	Control	[C4mim]+[C0SO4]-	[C4mim]+[C8SO4]-
	80	6.245	6.228	6.254
	100	6.263	6.245	6.258
	120	6.272	6.263	6.263
	140	6.281	6.272	6.276
	160	6.294	6.29	6.281

## Sheet: Fig2a
ToF-SIMS([C4mim]+[C0SO4]-)
Sputter time	Intensity
s	counts
	I2-	NiO-	InO-	[C0SO4]-	Pb+	[C4mim]+
0.8192	5949.15	0.71228	1.0394	8.68953	22993	74.1129
2.4576	8947.49	0.89928	1.5243	14.0982	17730	74.105
4.096	9833.86	1.22572	2.0019	16.534	16065.6	45.0404
5.7344	10049.3	1.44675	2.2627	17.2884	15209.3	55.0594
7.3728	10182.1	1.09141	3.2828	16.9007	14610.5	61.0735
9.0112	10319.8	0.89167	3.1158	16.0225	14117.3	65.0815
10.6496	10443.7	0.8727	1.4739	15.6445	14230.6	66.088
12.288	10540.6	0.70557	2.5335	16.3227	13990.5	68.0789
13.9264	10647.4	0.53002	3.2197	18.2954	13729.6	59.0627
15.5648	10801.7	0.86572	1.8582	18.1452	13572.7	66.0816
17.2032	10892.8	1.45658	2.3166	16.8337	13443.7	49.051
18.8416	10904.3	1.5317	2.608	15.7979	12823.6	56.0602
20.48	10896.2	1.60091	3.4284	15.0001	12579.4	61.0645
22.1184	10948.7	1.77912	2.1297	14.858	12226.6	57.0608
23.7568	11043.1	1.61248	3.9931	14.799	12056.6	62.0761
25.3952	11105.8	0.71228	1.1585	14.6397	11895.2	52.0521
27.0336	11167.4	0.89928	2.4147	14.6847	11296.4	56.0633
28.672	11227.9	1.22572	3.657	15.6492	11275.8	47.0416
30.3104	11210	1.44675	3.0394	16.3257	10930	43.0359
31.9488	11180.3	1.09141	2.5243	16.1864	10650.7	56.061
33.5872	11212.1	0.89167	3.0019	15.7242	10513.5	50.0497
35.2256	11252.7	0.8727	2.2627	15.2803	10084.4	67.0927
36.864	11252.9	0.70557	3.2828	15.2753	10281.3	47.0394
38.5024	11236.8	0.53002	2.1158	15.3877	10127.2	48.0433
40.1408	11200.3	0.86572	2.4739	14.9251	9919.53	56.0626
41.7792	11154.8	1.45658	2.5335	15.225	9969.24	46.041
43.4176	11189.4	1.5317	2.2197	16.1804	9695.27	51.0488
45.056	11273.6	1.60091	2.8582	17.2876	9854.05	48.0474
46.6944	11342.6	1.77912	2.3166	19.8512	9635.09	51.0477
48.3328	11341.4	1.61248	2.608	21.5675	9459.65	52.0524
49.9712	11318.6	1.64739	3.4284	20.029	9605.81	59.0649
51.6096	11308.2	2.05584	3.1297	17.1547	9588.45	66.0867
53.248	11368.3	2.57276	2.9931	16.0397	9637.8	51.0491
54.8864	11456.6	3.23373	3.1585	15.9771	9142.73	36.0309
56.5248	11495	3.19669	2.4147	15.749	9444.73	50.047
58.1632	11437.5	2.65695	3.657	14.8149	9307.92	47.0385
59.8016	11381.7	2.34247	2.8479	14.0442	9340.76	63.0802
61.44	11413.6	2.73742	3.7205	13.6641	9428.35	71.0923
63.0784	11506.1	3.01781	3.7031	15.0793	9204.33	60.0676
64.7168	11567.8	2.4242	4.7058	18.921	9093.03	55.0651
66.3552	11556.5	1.60025	5.1282	21.3	9095.55	46.037
67.9936	11494.7	1.61534	5.1612	19.4123	8963.63	57.0622
69.632	11458.9	2.43399	6.492	16.8644	9026.38	57.0617
71.2704	11425.3	3.69629	5.5922	16.9792	8842.32	52.0577
72.9088	11427.1	4.13738	4.9484	17.7693	9049.38	76.1098
74.5472	11445.1	3.27361	5.354	18.7764	8960.38	68.0974
76.1856	11460.3	1.84328	2.8168	20.1559	8787.42	67.0945
77.824	11459.7	1.03552	4.7449	21.0384	8639.02	76.1112
79.4624	11471.6	0.92657	3.3991	19.7388	8932.06	86.1389
81.1008	11536.4	1.07189	3.4841	19.239	8521.77	89.1521
82.7392	11640.1	2.32865	4.8216	20.2839	8573.37	68.0882
84.3776	11722.7	4.14043	2.1095	21.6544	8351.3	79.1128
86.016	11733.2	4.09295	2.3042	21.3949	8583.22	64.0794
87.6544	11748	2.70847	3.7468	20.9256	8476.3	82.1264
89.2928	11748.2	1.56601	4.0325	22.1035	8320.3	72.104
90.9312	11737.1	1.85754	5.4504	23.4377	8458.25	78.1232
92.5696	11704.3	3.44161	6.6841	25.0469	8412.55	70.098
94.208	11652.7	5.07045	7.1094	26.7752	7943.34	81.1289
95.8464	11647.5	5.64087	8.1678	25.5664	7928.63	63.0814
97.4848	11689.8	5.46206	10.0128	23.7867	7931.18	90.1467
99.1232	11678.5	5.04308	12.7248	25.0844	7765.1	79.1214
100.762	11600.1	5.52139	16.8609	27.1857	7613.48	78.1217
102.4	11488.3	7.0936	19.9913	26.7024	7551.27	79.1135
104.038	11339.5	9.54862	21.7719	25.0293	7637.82	80.1214
105.677	11168.7	11.4789	25.5323	24.514	7507.74	72.1067
107.315	11017.1	11.7242	34.9044	26.9201	7352.62	80.1194
108.954	10839.5	13.1436	43.3942	31.6442	7098.06	79.1124
110.592	10579.8	25.8008	53.8034	36.6229	7124.98	75.0998
112.23	10243.5	29.0821	57.935	41.9479	6795.13	57.0602
113.869	9868.69	32.8195	69.7638	46.4979	6538.46	65.0832
115.507	9438.12	41.8869	91.8454	50.4215	6207.93	62.0709
117.146	8886.68	51.9651	123.45	57.892	5926.35	58.0673
118.784	8204.1	61.9141	156.514	67.9567	5607.9	63.073
120.422	7430.65	71.4525	190.158	81.2564	5232.15	79.1199
122.061	6616.22	83.1009	232.528	94.3322	4515.91	66.0812
123.699	5789.36	112.589	283.884	104.77	4021.72	57.0619
125.338	5008.68	132.097	344.771	117.267	3458.4	77.1144
126.976	4279.97	156.699	421.358	134.326	2953.47	64.0772
128.614	3600.31	180.325	518.025	155.32	2425.34	69.0945
130.253	3005.97	199.801	633.527	171.518	2017.03	75.1023
131.891	2502.97	219.509	770.714	184.825	1729.5	62.0785
133.53	2092.94	244.565	921.422	200.513	1453.38	78.1071
135.168	1773.15	275.659	1079.98	209.351	1245.78	87.1754
136.806	1521.08	308.677	1258.39	206.672	1100.65	85.1664
138.445	1317.82	340.063	1483.11	198.666	926.705	81.1529
140.083	1160.53	388.132	1746.38	193.769	954.29	71.1122
141.722	1027.35	470.151	2038.46	189.328	853.344	71.1188
143.36	910.247	588.2	2356.95	185.431	771.624	67.0572
144.998	813.674	758.073	2723.06	183.523	650.941	59.08
146.637	737.127	976.149	3190.85	177.926	595.276	53.0254
148.275	668.671	1258.81	3795.64	163.721	555.691	33.0433
149.914	608.594	1623.18	4599.71	150.4	529.177	36.051
151.552	553.544	2063.24	5663.53	138.453	480.177	28.0356
153.19	501.589	2548.76	6995.29	124.727	438.369	26.0464
154.829	461.593	3020.61	8543.46	107.881	449.407	19.0358
156.467	440.406	3462.79	10394.9	96.7965	407.704	12.0329
158.106	426.574	3898.96	12573.9	92.5462	384.375	15.0171
159.744	401.792	4272.16	14976	88.6592	395.369	8.0424
161.382	368.836	4507.83	17632.2	79.9776	309.448	11.0162
163.021	340.069	4608.25	20498	70.0888	326.659	7.0299
164.659	320.664	4611.35	23438.3	64.3388	301.297	5.026
166.298	308.778	4524.35	26383.5	59.0156	318.437	4.00267
167.936	293.484	4369.45	29321.1	51.7176	272.069	5.4341
169.574	277.797	4148.69	32142	44.7215	257.957	3.43053
171.213	266.297	3890.05	34750.1	42.1212	267.012	4.00284
172.851	252.307	3616.73	37299.5	41.7705	273.011	4.14581
174.49	238.948	3328.44	39865.3	37.6186	253.971	4.003
176.128	228.462	3026.24	42430.1	34.4619	253.92	3.00164
177.766	223.099	2734.58	44796	33.1381	258.907	2.71586
179.405	217.692	2449.64	46985	31.1146	245.86	5.57657
181.043	211.657	2172.35	49007.2	28.3876	264.971	3.57356
182.682	204.692	1915.96	50972.4	27.2187	245.848	4.43169
184.32	199.233	1692.7	53006.7	26.403	227.726	4.14556
185.958	191.788	1488.86	54870.3	26.3201	260.946	3.1445
187.597	182.703	1296.89	56074.3	24.6532	239.82	2.71587
189.235	176.804	1129.99	56888.9	21.0941	271.032	3.43041
190.874	172.698	1010.13	57952.2	19.9177	241.804	2.85889
192.512	163.307	919.007	59180.4	20.255	251.907	3.43047
194.15	150.554	829.039	60220.2	19.8996	235.806	2.85861
195.789	140.718	744.42	60806.2	19.7209	265.967	3.14469
197.427	135.054	666.637	60961.1	18.6829	227.744	2.71553
199.066	133.011	598.822	61344.6	17.3837	228.729	2.00071
200.704	129.151	545.658	62046.2	17.0564	240.811	2.85859
202.342	123.547	506.111	62834.1	17.3296	245.818	2.00066
203.981	120.281	467.931	63362.8	16.1792	245.861	2.85859
205.619	117.241	429.552	63307.3	13.9158	244.799	2.00051
207.258	113.571	403.925	63264.2	12.1379	205.6	1.85777
208.896	113.935	392.177	63459	11.0301	227.706	2.14361
210.534	115.847	386.783	63909.7	10.5127	237.799	3.85964
212.173	114.032	370.928	64746.5	11.1661	232.754	2.00071
213.811	107.366	337.963	65356.3	10.8988	226.729	2.14374
215.45	100.864	310.23	65382	9.77556	261.952	1.8577
217.088	97.1064	291.941	65398.4	9.06594	246.865	1.57189
218.726	90.748	273.429	65550.1	10.0592	258.909	3.00151
220.365	84.0185	253.848	65456.1	11.3825	229.718	1.2862
222.003	81.9828	240.641	65568.3	11.8458	248.856	2.28644
223.642	82.6501	235.139	65739.8	12.0166	250.897	2.14364
225.28	82.9108	229.078	65619.9	11.4833	253.91	2.8585
226.918	85.759	218.707	65375.8	11.7309	238.764	1.57187
228.557	83.0565	205.648	65536.4	12.3589	244.808	3.57371
230.195	74.8845	190.424	65715.3	11.9668	222.68	2.28661
231.834	71.7257	180.692	66096.5	9.91924	246.812	1.42894
233.472	71.1886	174.005	66459.7	9.17318	258.909	2.28664
235.11	67.9978	160.706	66586.1	9.52279	230.746	2.00069
236.749	65.6903	149.022	66608.8	8.75301	259.959	1.14315
238.387	61.4928	140.753	66432.1	7.46388	225.704	2.71536
240.026	56.2722	134.944	66292.6	7.01876	223.694	2.28646
241.664	56.6304	135.242	66544.1	7.19898	229.703	1.57183
243.302	59.3722	131.019	67122.3	7.43915	233.743	1.42897
244.941	60.3476	116.979	67627.8	7.47138	250.845	1.57187
246.579	55.7003	104.837	67692.1	7.06418	214.633	1.85786
248.218	38.0422	102.175	66981.2	4.84794	253.89	1.42896

## Sheet: Fig2b
ToF-SIMS([C4mim]+[C8SO4]-)
Sputter time	Intensity
s	counts
	I2-	NiO-	InO-	[C8SO4]-	Pb+	[C4mim]+
0.8192	6827.7	0.52379	1.67283	126.565	23824.8	75.0265
2.4576	10468.4	1.02382	2.98504	103.657	17945.4	65.0185
4.096	11698.4	1.56694	3.64521	87.1831	16577.2	80.0245
5.7344	12025.6	1.65727	3.46074	63.4028	15646.2	50.0105
7.3728	12152.6	1.63862	3.11015	46.149	14864.6	65.0185
9.0112	12284.7	1.74394	2.80299	34.7438	14914.9	45.0093
10.6496	12479.8	1.94419	2.20644	30.5094	15097.7	55.0145
12.288	12635.8	1.94074	1.50306	26.6743	14898.9	45.0099
13.9264	12734.8	2.07667	1.36316	20.8421	14855.3	45.009
15.5648	12817.1	2.67335	1.45349	12.5584	14818.2	60.0135
17.2032	12888.6	3.61234	1.69696	8.90225	14688	60.016
18.8416	12939.2	3.16881	2.42115	5.983	13973.3	70.021
20.48	12973.1	2.05517	4.01391	6.64295	13630.4	55.015
22.1184	13058.7	1.43502	5.38171	8.63099	13372.3	50.0125
23.7568	13119.8	1.42483	5.00921	10.0517	13588.5	95.0335
25.3952	13110	2.35713	3.48738	10.8765	13471.9	90.0325
27.0336	13103.9	3.3981	2.8681	10.8096	12949.6	70.024
28.672	13167.7	3.33411	3.08203	10.5304	12739.1	80.0275
30.3104	13251.5	2.76899	3.49603	11.632	12470.7	50.0115
31.9488	13222.7	2.59534	3.4765	12.9637	12114.8	70.023
33.5872	13158.6	2.12812	2.83991	12.7254	11868.8	70.0205
35.2256	13199.7	1.59292	2.93202	11.9377	11868.4	55.0145
36.864	13253.6	1.67659	3.24553	11.8172	11770.3	80.0315
38.5024	13280	2.31097	3.3442	12.6323	11728.3	60.015
40.1408	13323	3.13278	3.54338	13.598	11480.4	50.01
41.7792	13319.8	4.05044	4.22463	14.2796	11253.1	55.014
43.4176	13243.2	3.98488	4.33296	13.7544	11266.8	75.0225
45.056	13172.1	2.89955	3.48904	12.8328	11090.7	65.023
46.6944	13150	2.4015	2.62068	12.5716	11050.6	65.0155
48.3328	13198.1	2.23293	2.11229	13.7313	11069.7	70.0195
49.9712	13295.5	1.67464	2.84884	15.7046	11090.5	50.011
51.6096	13374	1.6145	3.74888	16.8272	11041.9	55.0155
53.248	13398.7	2.34488	3.25132	16.8651	10730.2	40.0089
54.8864	13442.5	3.81741	2.73719	17.3453	10771.7	85.024
56.5248	13459.9	4.813	3.05485	16.948	10726.8	65.019
58.1632	13446.1	4.41363	3.65096	16.0321	10650.5	75.025
59.8016	13455.2	3.89282	3.91415	16.114	10709.9	70.024
61.44	13478	4.51059	3.42187	16.6365	10474.8	65.021
63.0784	13504.4	5.69623	2.22627	17.9066	10715.1	90.035
64.7168	13489.9	5.62933	1.66771	19.0646	10360.3	125.072
66.3552	13410.2	4.31463	2.36784	19.2108	10347.2	85.0315
67.9936	13340.7	2.9133	3.44825	19.8749	10460	65.015
69.632	13334	2.4521	3.54064	20.4232	10232.2	85.0305
71.2704	13379	2.45262	3.65276	20.6191	10257.3	90.0365
72.9088	13432	2.58852	4.29238	18.8412	10230.2	145.083
74.5472	13432.6	2.84613	4.02301	16.0832	10029.3	75.03
76.1856	13417.6	3.22479	2.93242	16.237	10160.9	70.0225
77.824	13378.2	3.0494	2.68909	17.9988	10195.3	120.064
79.4624	13369	2.42431	3.72559	17.9702	10086	90.0305
81.1008	13365.3	2.18542	4.31452	17.0655	9826.96	130.089
82.7392	13407.1	2.23871	3.42724	15.6996	9548.03	135.083
84.3776	13462.3	2.49989	2.42135	14.8084	9633.56	90.039
86.016	13472.9	2.76711	2.2083	15.6613	9483.65	100.055
87.6544	13397.6	3.71729	3.27863	16.393	9275.18	95.035
89.2928	13316.2	4.94015	4.9319	16.7154	9405.77	115.058
90.9312	13272	5.52657	6.64306	15.3955	9326.72	110.055
92.5696	13210.9	4.92753	7.75019	11.5217	9036.47	140.079
94.208	13154.1	3.90311	7.90243	8.53318	8941.32	140.089
95.8464	13157	3.8741	7.18557	8.14089	8907.34	115.06
97.4848	13139.6	4.70929	7.48693	8.00288	8986.7	125.078
99.1232	13049.5	4.12282	8.66036	8.16133	8750.11	95.0485
100.762	12984.3	4.08347	10.0023	9.09474	8548.67	100.036
102.4	12950.2	5.86224	11.1608	9.99989	8220.04	170.125
104.038	12891.6	7.38003	12.3379	9.73258	8129.8	90.0315
105.677	12820.4	6.79611	14.0223	7.21115	7904.78	135.071
107.315	12695.2	6.00363	18.6592	4.70915	7954.74	120.069
108.954	12504	8.41092	28.0546	4.15471	7439.44	95.0525
110.592	12274.4	13.8199	43.0269	5.16413	7452.5	90.031
112.23	12064.1	20.7298	65.079	6.06943	7270.29	115.06
113.869	11844.1	30.9164	97.8509	5.69327	7020.45	120.079
115.507	11603.9	49.3251	146.222	5.18189	6892.43	115.052
117.146	11316.3	81.8618	223.575	5.70682	6735.27	135.089
118.784	10938.7	127.914	350.664	5.67954	6509.99	85.0295
120.422	10582.9	191.52	552.802	4.13657	6230.33	90.045
122.061	10239.1	290.009	864.574	3.17767	6148.5	115.058
123.699	9808.86	434.594	1313.9	3.10147	5663.46	110.048
125.338	9245.08	634.714	1940	2.96051	5469.93	90.035
126.976	8630.33	899.764	2832.31	3.28385	5092.09	125.062
128.614	8068.27	1241.62	4069.46	3.65374	4811.97	95.042
130.253	7500.61	1682.29	5700.97	3.97384	4572.85	122.448
131.891	6867.22	2231.36	7783.82	4.56864	4277.65	107.327
133.53	6226.49	2906.15	10411.9	4.61015	3814.54	95.2555
135.168	5606.51	3682.41	13676.2	3.41769	3398.84	81.1947
136.806	5000.26	4536.27	17539.5	2.2021	3092.36	89.2171
138.445	4421.19	5490.9	21891.6	2.71055	2716.67	83.1964
140.083	3873.32	6490.62	26690	3.90289	2408.57	65.1285
141.722	3405.92	7419.28	31836	4.10849	2123.2	46.0565
143.36	3039.66	8222.37	37285.3	4.93276	1912.51	52.0723
144.998	2732.44	8896.52	42992.8	5.86509	1586.43	38.0366
146.637	2441.64	9423.61	48482.2	5.6544	1313.33	37.0358
148.275	2179.12	9740.53	53633.6	5.04726	1203.7	49.0626
149.914	1962.36	9857.45	58823.2	4.37277	1011.1	18.0079
151.552	1793.39	9806.74	64001.2	3.43382	825.095	18.0091
153.19	1643.45	9619.06	69099.4	2.51781	739.122	13.0042
154.829	1510.07	9302.42	74023.6	2.12359	660.89	16.0065
156.467	1411.76	8852.17	78273.7	2.52767	613.075	12.0032
158.106	1348.04	8265.97	81788.5	2.55925	604.675	21.0129
159.744	1283.71	7659.87	84461.9	2.31693	515.844	14.0046
161.382	1201.53	7090.99	86141.2	2.66571	522.024	10.0021
163.021	1117.19	6535.24	87507.3	3.2843	422.233	12.0029
164.659	1049.67	5987.38	88640	3.61729	404.798	9.00192
166.298	993.514	5426.19	89380.9	3.5021	333.307	5.00052
167.936	946.083	4882.85	89724.4	3.38955	335.351	3.00015
169.574	907.591	4403.58	90007.5	2.89368	301.629	5.0004
171.213	865.261	3971.81	90350.9	2.26855	269.108	3.00015
172.851	824.515	3573.63	90707.9	1.64247	252.888	13.0031
174.49	795.445	3220.45	90982.9	1.631	253.887	3.00027
176.128	761.34	2907.74	91139.9	2.68048	233.605	9.0018
177.766	719.291	2619.87	91400.3	3.68002	212.309	6.00061
179.405	679.853	2357.84	91681.1	2.97552	187.998	7.00095
181.043	642.782	2119.63	91702.7	2.23629	173.868	4.00037
182.682	610.405	1899.7	91614.6	2.22248	156.725	7.0015
184.32	577.157	1698.79	91695.3	2.37394	167.794	2.00012
185.958	550.723	1529.63	91927.8	2.29479	160.726	6.00092
187.597	538.768	1379.47	92130.2	2.22604	154.69	4.00043
189.235	529.347	1237.85	92238.5	2.05826	112.333	10.0029
190.874	515.941	1113.36	92233.8	1.5001	109.351	7.00101
192.512	500.408	1009.57	92144.9	1.03993	117.364	5.00052
194.15	483.068	912.819	92210.9	1.05124	90.2338	7.00101
195.789	465.573	813.892	92318.6	1.28215	96.2452	12.0038
197.427	446.411	714.509	92278.7	1.11951	99.2607	5.00046
199.066	420.454	624.306	92204.2	1.27573	85.1852	7.00119
200.704	396.058	556.453	92283.4	1.87033	74.1564	8.00122
202.342	377.464	497.64	92274.4	2.27515	70.1253	9.00223
203.981	360.194	438.898	92234.1	2.14699	53.0813	4.00031
205.619	345.572	384.819	92382.3	1.74439	68.1024	5.00076
207.258	334.561	338.524	92534.6	1.24519	58.0921	3.00021
208.896	329.653	304.352	92480.2	0.7647	52.066	5.00058
210.534	327.249	272.965	92315	0.3246	55.08	4.00043
212.173	324.921	236.696	92190.6	0.08868	44.0499	10.0022
213.811	322.906	200.568	92061.2	0.08771	48.0648	3.00027
215.45	311.659	170.167	91994.3	0.30617	51.0663	5.00076
217.088	299.679	145.269	91978.2	0.62608	61.0964	4.00049
218.726	291.117	131.607	92061.4	0.75445	32.0236	5.00058
220.365	283.82	122.686	92248.4	0.85494	40.0444	7.0015
222.003	276.772	105.938	92313.3	1.13448	32.0231	7.0015
223.642	265.971	92.5083	92242.3	1.15747	34.0305	5.00076
225.28	254.516	83.8376	92312	0.98165	38.0345	5.00076
226.918	246.419	73.7419	92512.2	0.70359	29.0203	2.00012
228.557	243.622	65.5218	92598.5	0.38367	26.0169	4.00049
230.195	240.338	60.6799	92524.6	0.31538	22.0119	4.00031
231.834	229.555	54.7241	92444.9	0.39989	36.0307	3.00015
233.472	215.953	50.3239	92447.9	0.38366	21.0117	5.00076
235.11	206.372	47.305	92440.6	0.61861	18.0064	5.0004
236.749	204.407	41.9348	92368.5	1.05705	21.0105	6.00092
238.387	203.196	34.6588	92277.6	1.08928	30.0232	2.00024
240.026	199.628	27.7016	92254.5	0.82431	17.0049	5.0004
241.664	198.146	23.6282	92257.7	0.65682	35.0308	4.00037
243.302	194.501	23.1955	92136.1	0.92011	13.0035	7.00107
244.941	191.32	23.2505	91135.3	1.531	19.0086	4.00049
246.579	186.547	20.6185	84053.1	2.1269	25.0109	3.00027
248.218	169.895	13.0541	56573.3	1.89871	18.0053	6.00061

## Sheet: Fig3a
Uv-vis				SSPL
Wavelength	Absorbance	Absorbance		Wavelength	PL intensity	PL intensity
nm	a.u.	a.u.		nm	a.u.	a.u.
	Control	Target			Control	Target
850	0.08449	0.08464		470	0.00658	0.01836
849	0.08276	0.08474		471	0.00819	0.02308
848	0.0861	0.085		472	0.01061	0.03603
847	0.08839	0.08683		473	0.01416	0.04861
846	0.08995	0.08955		474	0.01854	0.05511
845	0.0917	0.09391		475	0.02384	0.07125
844	0.09115	0.0894		476	0.03083	0.09394
843	0.09298	0.09082		477	0.04092	0.12583
842	0.09323	0.09477		478	0.05246	0.15908
841	0.09457	0.09494		479	0.06663	0.22003
840	0.09673	0.09456		480	0.0831	0.29292
839	0.09681	0.09523		481	0.09762	0.32767
838	0.09829	0.09775		482	0.11235	0.37561
837	0.10066	0.10036		483	0.12254	0.40631
836	0.10219	0.09759		484	0.13183	0.43214
835	0.10533	0.10252		485	0.13828	0.44203
834	0.1055	0.10276		486	0.14456	0.45525
833	0.10894	0.10598		487	0.14771	0.46619
832	0.10724	0.1072		488	0.15436	0.48803
831	0.11066	0.10884		489	0.16175	0.49144
830	0.11244	0.10965		490	0.16858	0.53994
829	0.11495	0.11172		491	0.17313	0.60931
828	0.11797	0.11353		492	0.17452	0.60839
827	0.11652	0.11331		493	0.1722	0.54708
826	0.11919	0.11446		494	0.16762	0.50364
825	0.12199	0.11791		495	0.16097	0.48106
824	0.12322	0.11793		496	0.15186	0.46342
823	0.12556	0.11922		497	0.14524	0.44189
822	0.12679	0.12137		498	0.13826	0.42042
821	0.12857	0.12295		499	0.13538	0.41981
820	0.1312	0.12421		500	0.13062	0.40428
819	0.13311	0.12564		501	0.12776	0.39286
818	0.136	0.12746		502	0.12484	0.39033
817	0.13826	0.1292		503	0.1217	0.38589
816	0.14025	0.13105		504	0.11896	0.37317
815	0.14213	0.13147		505	0.11639	0.36328
814	0.14382	0.1329		506	0.11359	0.34589
813	0.1452	0.13301		507	0.11162	0.33772
812	0.14681	0.13584		508	0.10796	0.33083
811	0.14927	0.1374		509	0.10317	0.31619
810	0.15135	0.13881		510	0.09998	0.30097
809	0.15257	0.13942		511	0.09553	0.29536
808	0.15309	0.14028		512	0.09287	0.28864
807	0.15522	0.14175		513	0.08988	0.27694
806	0.15699	0.14232		514	0.08685	0.26331
805	0.16171	0.14518		515	0.08447	0.26014
804	0.16187	0.14497		516	0.08186	0.24625
803	0.16428	0.14662		517	0.07815	0.23794
802	0.1641	0.14697		518	0.07629	0.22964
801	0.16763	0.14916		519	0.07481	0.22206
800	0.1703	0.15022		520	0.07102	0.22103
799	0.17229	0.15213		521	0.06941	0.20617
798	0.17305	0.15239		522	0.06711	0.20661
797	0.17472	0.15369		523	0.06465	0.19447
796	0.17597	0.15526		524	0.0622	0.19119
795	0.17746	0.15698		525	0.05956	0.17822
794	0.17991	0.1585		526	0.05748	0.17739
793	0.18224	0.16043		527	0.05438	0.16572
792	0.18378	0.16135		528	0.05285	0.16419
791	0.18525	0.16269		529	0.05136	0.15675
790	0.18725	0.16493		530	0.05067	0.15489
789	0.18943	0.16645		531	0.04813	0.15028
788	0.19131	0.16928		532	0.04688	0.14256
787	0.19281	0.16998		533	0.04482	0.13917
786	0.19438	0.17236		534	0.04332	0.13314
785	0.1959	0.17438		535	0.04186	0.13292
784	0.1984	0.17648		536	0.04103	0.12719
783	0.20074	0.17982		537	0.03903	0.12097
782	0.20188	0.18194		538	0.03853	0.11556
781	0.2035	0.18474		539	0.037	0.1145
780	0.2061	0.18855		540	0.03611	0.11183
779	0.20857	0.18971		541	0.03502	0.111
778	0.21054	0.19251		542	0.03463	0.10619
777	0.21352	0.19683		543	0.03381	0.10369
776	0.21732	0.20117		544	0.03259	0.09964
775	0.22007	0.20608		545	0.03183	0.09453
774	0.22478	0.21121		546	0.03114	0.09858
773	0.22863	0.21563		547	0.03015	0.09203
772	0.23296	0.22253		548	0.02929	0.09214
771	0.23783	0.22898		549	0.02816	0.09119
770	0.24351	0.23646		550	0.02728	0.08478
769	0.25089	0.24546		551	0.02707	0.08367
768	0.25888	0.25498		552	0.02625	0.08081
767	0.26713	0.26637		553	0.02553	0.07856
766	0.27708	0.27885		554	0.02483	0.07836
765	0.28801	0.2918		555	0.02398	0.07678
764	0.30025	0.30572		556	0.02304	0.07322
763	0.31275	0.3207		557	0.02288	0.07169
762	0.32736	0.33761		558	0.02181	0.06975
761	0.34371	0.3564		559	0.02212	0.06756
760	0.36153	0.37652		560	0.02154	0.06647
759	0.38021	0.39777		561	0.02028	0.06353
758	0.40025	0.41914		562	0.02013	0.06514
757	0.42186	0.44273		563	0.01968	0.06111
756	0.44326	0.46668		564	0.01907	0.06019
755	0.46572	0.48992		565	0.01882	0.05906
754	0.48881	0.51448		566	0.01872	0.06242
753	0.51253	0.53931		567	0.01832	0.05794
752	0.53711	0.56437		568	0.01752	0.05675
751	0.56188	0.58878		569	0.01795	0.05325
750	0.58512	0.61267		570	0.01703	0.05242
749	0.60732	0.63623		571	0.01668	0.05231
748	0.62965	0.65902		572	0.01607	0.05072
747	0.65107	0.68084		573	0.01591	0.05039
746	0.6712	0.70093		574	0.01549	0.05033
745	0.69115	0.72054		575	0.01506	0.04828
744	0.7085	0.73814		576	0.01499	0.04681
743	0.72455	0.7541		577	0.01483	0.04717
742	0.73991	0.76901		578	0.0148	0.04547
741	0.75407	0.78244		579	0.0144	0.04536
740	0.76638	0.79428		580	0.01379	0.04381
739	0.77846	0.8059		581	0.01371	0.04253
738	0.78885	0.8163		582	0.01346	0.04186
737	0.79737	0.82459		583	0.01287	0.04131
736	0.80572	0.83221		584	0.01321	0.03944
735	0.8136	0.8399		585	0.01278	0.03939
734	0.81949	0.84566		586	0.01264	0.03794
733	0.8247	0.85219		587	0.01206	0.03797
732	0.83015	0.85723		588	0.0113	0.03625
731	0.83455	0.86113		589	0.0115	0.03389
730	0.83948	0.86499		590	0.01084	0.03456
729	0.84301	0.86867		591	0.01068	0.03242
728	0.84653	0.87321		592	0.01042	0.032
727	0.84912	0.87646		593	0.00995	0.0315
726	0.85118	0.87901		594	0.00966	0.02975
725	0.85411	0.88134		595	0.00911	0.02956
724	0.85737	0.884		596	0.0092	0.02794
723	0.85899	0.88564		597	0.00889	0.02956
722	0.86096	0.88751		598	0.0082	0.02661
721	0.86333	0.88984		599	0.0084	0.02483
720	0.86541	0.8928		600	0.00781	0.02533
719	0.86737	0.89571		601	0.00796	0.02356
718	0.86944	0.89712		602	0.00778	0.02442
717	0.87099	0.89929		603	0.00756	0.02519
716	0.87253	0.9012		604	0.00699	0.02258
715	0.87576	0.90334		605	0.00713	0.02225
714	0.87764	0.90586		606	0.00707	0.02089
713	0.87899	0.90778		607	0.00658	0.02136
712	0.88114	0.91071		608	0.00646	0.01967
711	0.88253	0.91275		609	0.00634	0.01792
710	0.88406	0.91415		610	0.00612	0.01953
709	0.88651	0.91712		611	0.00624	0.01861
708	0.88941	0.91952		612	0.00608	0.02067
707	0.89181	0.92139		613	0.00609	0.01942
706	0.89309	0.92432		614	0.00618	0.01819
705	0.89617	0.92751		615	0.00613	0.01764
704	0.89891	0.92919		616	0.0057	0.01692
703	0.90036	0.93157		617	0.00583	0.01792
702	0.90267	0.93476		618	0.00596	0.01689
701	0.90542	0.93823		619	0.00576	0.01697
700	0.90841	0.94121		620	0.00569	0.01794
699	0.91109	0.94429		621	0.00525	0.01761
698	0.91402	0.94722		622	0.00546	0.01497
697	0.91743	0.95007		623	0.00532	0.01819
696	0.92048	0.95371		624	0.00497	0.01522
695	0.92258	0.95631		625	0.00508	0.01569
694	0.92525	0.95953		626	0.005	0.01544
693	0.92898	0.9633		627	0.0046	0.01481
692	0.93188	0.9666		628	0.00461	0.01464
691	0.93518	0.97		629	0.00452	0.01397
690	0.93883	0.97318		630	0.00443	0.01475
689	0.94202	0.97657		631	0.0045	0.01472
688	0.94502	0.98027		632	0.00424	0.01408
687	0.94807	0.9838		633	0.00429	0.01381
686	0.95131	0.98758		634	0.00424	0.01272
685	0.95557	0.99086		635	0.00413	0.01219
684	0.95942	0.99446		636	0.00389	0.01258
683	0.96277	0.99923		637	0.00376	0.01267
682	0.96679	1.00377		638	0.00384	0.01156
681	0.97057	1.00716		639	0.00373	0.01208
680	0.97441	1.01072		640	0.00367	0.01178
679	0.97796	1.01542		641	0.00367	0.01153
678	0.98168	1.01944		642	0.00359	0.01161
677	0.98589	1.02326		643	0.00354	0.01042
676	0.99031	1.02789		644	0.00336	0.01144
675	0.99484	1.0327		645	0.00343	0.01078
674	0.99931	1.03717		646	0.00368	0.012
673	1.00289	1.04167		647	0.00367	0.01128
672	1.00732	1.04585		648	0.00343	0.01067
671	1.01217	1.05027		649	0.00332	0.01206
670	1.01685	1.05543		650	0.00328	0.01097
669	1.02122	1.06012		651	0.00334	0.01056
668	1.02585	1.06491		652	0.00332	0.01019
667	1.03064	1.06963		653	0.00329	0.01086
666	1.03492	1.07431		654	0.00338	0.00922
665	1.04003	1.07881		655	0.00326	0.01008
664	1.04521	1.0839		656	0.00312	0.01033
663	1.04945	1.08927		657	0.00346	0.00997
662	1.05484	1.09489		658	0.00357	0.01025
661	1.05948	1.09971		659	0.00346	0.01039
660	1.06462	1.10486		660	0.00361	0.01031
659	1.06984	1.11052		661	0.00338	0.00961
658	1.07481	1.11571		662	0.00354	0.01161
657	1.08049	1.12078		663	0.00343	0.01064
656	1.08681	1.12622		664	0.00349	0.01072
655	1.09115	1.13191		665	0.00345	0.01114
654	1.09685	1.13777		666	0.00363	0.01131
653	1.1021	1.14302		667	0.00379	0.01186
652	1.10739	1.14888		668	0.00408	0.01214
651	1.11384	1.15521		669	0.00405	0.01172
650	1.11943	1.16047		670	0.00412	0.01217
				671	0.00431	0.01169
				672	0.00451	0.01164
				673	0.00471	0.01219
				674	0.00478	0.01236
				675	0.00497	0.01278
				676	0.00524	0.01378
				677	0.00536	0.01319
				678	0.00577	0.01397
				679	0.00606	0.01558
				680	0.00618	0.01517
				681	0.0065	0.01706
				682	0.00678	0.01694
				683	0.00698	0.01922
				684	0.00778	0.02014
				685	0.00815	0.01903
				686	0.00874	0.02025
				687	0.00909	0.02167
				688	0.0096	0.02478
				689	0.00999	0.02417
				690	0.01097	0.02414
				691	0.01122	0.02764
				692	0.0122	0.02767
				693	0.01231	0.02775
				694	0.01367	0.03103
				695	0.01447	0.03369
				696	0.01542	0.0375
				697	0.01628	0.03736
				698	0.01769	0.04153
				699	0.01889	0.04219
				700	0.01988	0.04353
				701	0.02117	0.04947
				702	0.02248	0.05228
				703	0.0243	0.05558
				704	0.02507	0.05839
				705	0.02724	0.06467
				706	0.02908	0.06456
				707	0.03081	0.06928
				708	0.03351	0.07592
				709	0.03514	0.07983
				710	0.03832	0.085
				711	0.04019	0.09331
				712	0.0437	0.09717
				713	0.04636	0.10247
				714	0.04939	0.11069
				715	0.05301	0.12069
				716	0.05484	0.12633
				717	0.06138	0.13136
				718	0.06424	0.14208
				719	0.06867	0.15397
				720	0.07294	0.16786
				721	0.07833	0.17933
				722	0.08246	0.19083
				723	0.08866	0.20131
				724	0.09514	0.21225
				725	0.10177	0.22758
				726	0.10793	0.24439
				727	0.1143	0.25789
				728	0.12302	0.2775
				729	0.13036	0.299
				730	0.13836	0.31761
				731	0.14762	0.33489
				732	0.15531	0.35842
				733	0.16676	0.37658
				734	0.17657	0.39953
				735	0.18744	0.41642
				736	0.19787	0.44692
				737	0.21123	0.47417
				738	0.22506	0.50108
				739	0.23649	0.53583
				740	0.25212	0.56069
				741	0.26329	0.59544
				742	0.27893	0.61978
				743	0.29424	0.65794
				744	0.30952	0.68989
				745	0.32363	0.72669
				746	0.34279	0.75867
				747	0.35623	0.79253
				748	0.37229	0.82233
				749	0.38788	0.84542
				750	0.40286	0.87433
				751	0.41609	0.90553
				752	0.42886	0.9235
				753	0.44537	0.94942
				754	0.45952	0.95858
				755	0.4685	0.98125
				756	0.48036	0.98297
				757	0.48966	0.99731
				758	0.49819	0.99272
				759	0.50468	0.99197
				760	0.51027	0.97425
				761	0.51681	0.97553
				762	0.52176	0.96347
				763	0.52127	0.95697
				764	0.52549	0.93369
				765	0.52823	0.91339
				766	0.52623	0.8885
				767	0.52374	0.86972
				768	0.52084	0.84531
				769	0.52007	0.81928
				770	0.51603	0.79933
				771	0.51079	0.77781
				772	0.50769	0.75056
				773	0.5036	0.72164
				774	0.49575	0.69744
				775	0.49352	0.67908
				776	0.48501	0.65189
				777	0.47975	0.63436
				778	0.47234	0.61381
				779	0.46249	0.59606
				780	0.45634	0.57503
				781	0.44802	0.55739
				782	0.43815	0.54122
				783	0.42556	0.52244
				784	0.41582	0.51328
				785	0.40436	0.49139
				786	0.3892	0.47536
				787	0.37743	0.4665
				788	0.36503	0.45244
				789	0.35134	0.43528
				790	0.33725	0.40894
				791	0.31998	0.39831
				792	0.30551	0.38536
				793	0.29001	0.369
				794	0.27346	0.34719
				795	0.26206	0.33647
				796	0.24451	0.32389
				797	0.23113	0.30467
				798	0.21752	0.28736
				799	0.20444	0.27206
				800	0.19099	0.25872
				801	0.17936	0.24653
				802	0.16856	0.23458
				803	0.1561	0.22006
				804	0.14737	0.20364
				805	0.13569	0.19503
				806	0.12807	0.17939
				807	0.11843	0.16847
				808	0.10963	0.15492
				809	0.10237	0.14758
				810	0.09498	0.14067
				811	0.08685	0.12719
				812	0.08092	0.11975
				813	0.07477	0.11156
				814	0.06756	0.09856
				815	0.06306	0.09506
				816	0.05815	0.08597
				817	0.05412	0.07964
				818	0.04888	0.07464
				819	0.0454	0.06658
				820	0.04175	0.06297
				821	0.03889	0.05806
				822	0.03679	0.05911
				823	0.03372	0.05378
				824	0.03126	0.04731
				825	0.02912	0.04236
				826	0.02562	0.03878
				827	0.02313	0.03872
				828	0.02166	0.03289
				829	0.01871	0.02981
				830	0.01709	0.02458
				831	0.0156	0.02311
				832	0.01385	0.02183
				833	0.01213	0.01919
				834	0.01139	0.01981
				835	0.00958	0.01664
				836	0.00897	0.01481
				837	0.008	0.01153
				838	0.00666	0.01081
				839	0.00598	0.00906
				840	0.0054	0.00947
				841	0.00493	0.00719
				842	0.00414	0.00692
				843	0.00352	0.0055
				844	0.00311	0.00558
				845	0.00274	0.00486
				846	0.00226	0.00458
				847	0.002	0.00331
				848	0.00181	0.00322
				849	0.00168	0.00328
				850	0.0015	0.00314

## Sheet: Fig3b
Time	Intensity	Intensity
ns	a.u.	a.u.
	Control	Target
0.41805	428	1444
0.83611	406	1381
1.25416	424	1352
1.67222	451	1351
2.09027	426	1374
2.50833	439	1411
2.92638	393	1423
3.34444	404	1385
3.76249	426	1356
4.18055	447	1388
4.5986	434	1422
5.01666	405	1400
5.43471	409	1369
5.85277	394	1383
6.27082	415	1408
6.68888	417	1405
7.10693	416	1399
7.52499	453	1424
7.94304	403	1451
8.3611	400	1457
8.77915	470	1469
9.19721	553	1537
9.61526	768	1729
10.0333	1219	2141
10.4514	2065	2960
10.8694	3235	4298
11.2875	4848	5875
11.7055	6214	7362
12.1236	7717	8635
12.5416	8841	9591
12.9597	9667	9999
13.3778	9854	9761
13.7958	10000	10000
14.2139	10262.4	10066
14.6319	10599.4	10023.1
15.05	10077.1	10106.3
15.468	10353.4	10017.1
15.8861	9992.85	9944.6
16.3041	9932.2	9872.43
16.7222	9534.59	9744.76
17.1403	9979.37	9559.27
17.5583	9709.8	9357.21
17.9764	9467.19	9302.77
18.3944	10016.4	9503.15
18.8125	9652.52	9698.73
19.2305	9618.83	9633.03
19.6486	9322.3	9454.81
20.0666	9514.37	9353.64
20.4847	9265.02	9253.56
20.9027	9430.13	9063.2
21.3208	9416.65	8913.25
21.7388	9369.48	8954
22.1569	9268.39	9177.5
22.575	9298.71	9503.14
22.993	9500.89	9718.86
23.4111	9089.8	9643.73
23.8291	8958.38	9369.48
24.2472	8628.16	9045.68
24.6652	9096.54	8766.58
25.0833	9008.93	8610.79
25.5013	9083.06	8651.93
25.9194	8806.75	8906.7
26.3375	8415.88	9158.69
26.7555	9136.97	9196.01
27.1736	8709.03	9082.2
27.5916	8789.9	8942.08
28.0097	8466.42	8854.25
28.4277	8688.82	8855.89
28.8458	8783.16	8860.97
29.2638	8314.79	8788.85
29.6819	8520.34	8718.38
30.0999	8365.33	8733.12
30.518	8402.4	8758.74
30.9361	8678.71	8716.01
31.3541	8648.38	8681.48
31.7722	8297.94	8730.02
32.1902	8250.77	8754.86
32.6083	8436.1	8652.81
33.0263	8247.4	8540.34
33.4444	8483.27	8549.97
33.8624	8527.08	8634.55
34.2805	8139.57	8701.53
34.6985	8412.51	8668.24
35.1166	8068.81	8508.65
35.5347	8018.27	8427.23
35.9527	8345.12	8593.92
36.3708	8166.53	8768.58
36.7888	8048.59	8703.29
37.2069	8496.75	8585.33
37.6249	7816.09	8624.73
38.043	7934.03	8630.09
38.461	8210.33	8409.43
38.8791	7752.07	8229.84
39.2972	8284.46	8366.87
39.7152	7873.37	8602.95
40.1333	7772.28	8658.9
40.5513	8139.57	8560.77
40.9694	7873.37	8412.4
41.3874	7907.07	8298.87
41.8055	7832.94	8277.76
42.2235	7873.37	8309.75
42.6416	7984.57	8337.7
43.0596	8136.2	8340.49
43.4777	7849.79	8318.49
43.8957	7849.79	8323.16
44.3138	7725.11	8394.83
44.7319	7809.35	8465.76
45.1499	7667.83	8457.78
45.568	7718.37	8374.94
45.986	7900.33	8254.1
46.4041	7846.42	8177.83
46.8221	7650.98	8211.41
47.2402	7421.85	8290.62
47.6583	7448.8	8332.08
48.0763	7576.85	8322.99
48.4944	7667.83	8276.45
48.9124	7812.72	8234.47
49.3305	7728.48	8226.35
49.7485	7836.31	8191
50.1666	7927.29	8084.18
50.5846	7556.63	8044.16
51.0027	7462.28	8178.19
51.4207	7243.26	8237.02
51.8388	7677.94	7990.38
52.2569	7549.89	7722.29
52.6749	7125.32	7758.35
53.093	7438.69	7983.84
53.511	7465.65	8184.98
53.9291	7465.65	8246.49
54.3471	7485.87	8128.76
54.7652	7560	8006.76
55.1832	7438.69	8050.61
55.6013	7405	8145.97
56.0193	7566.74	8140.02
56.4374	7371.3	8058.4
56.8554	7280.32	7964.4
57.2735	7084.89	7868.58
57.6916	7351.08	7777.19
58.1096	7236.52	7742.32
58.5277	7172.5	7805.59
58.9457	7320.76	7904.92
59.3638	7256.74	7968.83
59.7818	7452.17	8012.63
60.1999	6973.69	8058.95
60.618	7135.43	8054.95
61.036	7014.12	7958.37
61.4541	7202.82	7868.76
61.8721	7088.26	7895.17
62.2902	6990.54	8011.23
62.7082	6960.21	8138.7
63.1263	6966.95	8136.9
63.5443	7014.12	7922.96
63.9624	7000.65	7752.91
64.3804	7125.32	7869.99
64.7985	6741.19	8030.53
65.2165	7020.86	7946.14
65.6346	6916.41	7745.51
66.0527	7132.06	7637.84
66.4707	6822.06	7664.4
66.8888	6815.32	7792.12
67.3068	7162.39	7865.98
67.7249	6970.32	7758.01
68.1429	7074.78	7619.36
68.561	6923.15	7627.08
68.979	7159.02	7716.68
69.3971	6754.67	7776.79
69.8152	7155.65	7794.89
70.2332	6737.82	7791.15
70.6513	6683.9	7806.68
71.0693	6953.47	7862.63
71.4874	6849.01	7861.73
71.9054	7111.84	7724.18
72.3235	6680.53	7604.14
72.7415	6828.8	7656.53
73.1596	7024.23	7733.6
73.5776	6943.36	7665.12
73.9957	6933.25	7574.58
74.4137	6764.77	7612.88
74.8318	7057.93	7670.47
75.2499	6805.21	7615
75.6679	6946.73	7553.06
76.086	6720.97	7607.52
76.504	6784.99	7660
76.9221	6865.86	7577.5
77.3401	6629.99	7480.03
77.7582	6825.43	7511.96
78.1762	6367.16	7593.23
78.5943	6747.93	7610.46
79.0124	6950.1	7596.12
79.4304	6916.41	7615.2
79.8485	6653.58	7688.03
80.2665	6724.34	7803.6
80.6846	6808.58	7865.57
81.1026	6690.64	7780.39
81.5207	6599.66	7582.74
81.9387	6694.01	7355.24
82.3568	6886.08	7230.39
82.7749	6464.88	7308.63
83.1929	6464.88	7473.05
83.611	6225.64	7567.74
84.029	6636.73	7550.32
84.4471	6498.58	7434.53
84.8651	6353.68	7341.67
85.2832	6865.86	7388.68
85.7012	6923.15	7524.74
86.1193	6650.21	7650.55
86.5373	6286.29	7669.87
86.9554	6626.62	7530.47
87.3735	6565.97	7382.9
87.7915	6148.14	7379.76
88.2096	6195.31	7403.24
88.6276	6471.62	7312.52
89.0457	6589.56	7233.89
89.4637	6650.21	7313.94
89.8818	6532.27	7423.52
90.2998	6303.14	7399.43
90.7179	6323.36	7302.39
91.1359	6458.14	7239.79
91.554	6559.23	7226.71
91.9721	6515.42	7250.75
92.3901	6512.05	7298.65
92.8082	6293.03	7354.79
93.2262	6235.75	7393.49
93.6443	6117.81	7394.69
94.0623	6266.07	7379.45
94.4804	6346.94	7370.86
94.8984	6431.18	7343.38
95.3165	6357.05	7275.92
95.7345	6245.86	7237.78
96.1526	6424.44	7292.94
96.5707	6255.96	7351.02
96.9887	6067.27	7315.11
97.4068	6067.27	7278.19
97.8248	6404.23	7341.52
98.2429	6282.92	7373.29
98.6609	6218.9	7243.01
99.079	6360.42	7162.4
99.497	6225.64	7339.56
99.9151	6138.03	7470.73
100.333	6242.49	7235.84
100.751	6333.47	6978.32
101.169	6222.27	7097.75
101.587	6100.96	7300.16
102.005	6259.33	7205.66
102.423	6144.77	7030.54
102.841	6202.05	7082.73
103.26	6296.4	7241.82
103.678	6195.31	7303.37
104.096	6407.6	7283.61
104.514	6252.6	7253.71
104.932	6343.57	7226.72
105.35	6282.92	7203.92
105.768	5915.64	7215.28
106.186	6427.81	7272.9
106.604	6026.83	7259.33
107.022	6299.77	7082.52
107.44	6164.99	6966.99
107.858	6080.75	7140.96
108.276	6023.46	7378.54
108.694	6346.94	7388.96
109.112	6060.53	7242.81
109.53	6289.66	7101.48
109.948	5885.31	7029.64
110.366	5767.37	7043.57
110.785	5881.94	7067.26
111.203	6114.44	7028.35
111.621	6040.31	7011.52
112.039	5868.46	7107.22
112.457	5932.48	7196.53
112.875	5868.46	7145.7
113.293	5821.29	7066.16
113.711	6124.55	7104.44
114.129	5999.88	7206.93
114.547	6020.09	7272.11
114.965	5925.74	7266.8
115.383	5753.89	7196.28
115.801	5993.14	7151.64
116.219	5726.94	7215.77
116.637	5888.68	7298.93
117.055	5561.83	7283.13
117.473	5959.44	7176.26
117.891	5875.2	7034.94
118.31	5804.44	6963.98
118.728	5959.44	7041.61
119.146	5935.85	7138.62
119.564	5780.85	7108.05
119.982	6016.72	7037.37
120.4	5919	7053.52
120.818	6154.88	7114.83
121.236	5817.92	7142.04
121.654	5952.7	7131.69
122.072	5676.39	7101.76
122.49	5878.57	7058.99
122.908	5625.85	7009.84
123.326	5834.76	6977.15
123.744	5790.96	6981.29
124.162	5929.11	7003.89
124.58	5929.11	7013.23
124.998	5841.5	6971.38
125.416	5774.11	6869.4
125.834	5588.78	6854.72
126.253	5747.16	7047.84
126.671	5275.41	7182.95
127.089	5561.83	6986.81
127.507	5844.87	6767.32
127.925	5875.2	6896.16
128.343	5706.72	7134.87
128.761	5507.91	7142.67
129.179	5790.96	7041.91
129.597	5659.55	7047.93
130.015	5935.85	7100.92
130.433	5824.66	7077.19
130.851	5753.89	6973.47
131.269	5740.42	6833.43
131.687	5548.35	6744.97
132.105	5780.85	6780.44
132.523	5726.94	6860.63
132.941	5585.41	6892.64
133.359	5420.3	6961.97
133.778	5406.83	7160.15
134.196	5524.76	7316.74
134.614	5494.44	7234.19
135.032	5794.33	7007.16
135.45	5737.05	6803.7
135.868	5544.98	6687.02
136.286	5605.63	6676.2
136.704	5534.87	6736.4
137.122	5356.28	6819.02
137.54	5696.61	6893.93
137.958	5531.5	6937.43
138.376	5737.05	6928.06
138.794	5460.74	6864.81
139.212	5743.79	6848.75
139.63	5541.61	6970.63
140.048	5319.22	7096.23
140.466	5804.44	7060.74
140.884	5433.78	6919.28
141.303	5585.41	6787.81
141.721	5615.74	6727.72
142.139	5258.56	6765.25
142.557	5686.5	6835.72
142.975	5649.44	6865.88
143.393	5420.3	6892.32
143.811	5322.59	6970.79
144.229	5410.2	7070.01
144.647	5524.76	7124.64
145.065	5329.32	7039.55
145.483	5521.39	6768.25
145.901	5359.65	6570.8
146.319	5427.04	6707.14
146.737	5359.65	6908.72
147.155	5420.3	6830.35
147.573	5497.8	6635.46
147.991	5582.04	6596.49
148.409	5639.33	6679.71
148.828	5538.24	6764.56
149.246	5359.65	6803.72
149.664	5497.8	6788.24
150.082	5258.56	6784.81
150.5	5379.87	6848.09
150.918	4962.04	6836.86
151.336	5548.35	6617.54
151.754	5518.02	6440.87
152.172	5275.41	6584.66
152.59	5379.87	6794.26
153.008	5261.93	6728.57
153.426	5046.28	6525.84
153.844	5295.63	6442.46
154.262	5366.39	6516.38
154.68	5363.02	6692.5
155.098	5292.26	6806.23
155.516	5352.91	6713.72
155.934	5487.7	6577.03
156.352	5275.41	6606.88
156.771	5460.74	6728.23
157.189	5120.41	6796.42
157.607	5336.06	6805.07
158.025	5474.22	6783.9
158.443	5100.19	6707.79
158.861	5437.15	6562.13
159.279	5106.93	6488.11
159.697	5144	6620.13
160.115	5386.61	6773.97
160.533	5403.46	6726.58
160.951	5211.39	6623.91
161.369	5251.82	6679.44
161.787	4948.56	6800.5
162.205	5130.52	6819.68
162.623	5241.72	6723.83
163.041	5464.11	6562.89
163.459	5076.6	6446.54
163.877	5295.63	6474.55
164.296	5184.43	6582.93
164.714	4975.52	6669.78
165.132	5204.65	6728.6
165.55	4985.63	6775.46
165.968	4975.52	6773.26
166.386	5184.43	6684.23
166.804	4992.36	6565.79
167.222	5036.17	6497.06
167.64	4850.84	6499.03
168.058	5086.71	6568.13
168.476	5032.8	6674.77
168.894	4938.45	6774.19
169.312	5305.74	6786.81
169.73	5063.13	6654.42
170.148	4830.62	6501.73
170.566	5234.98	6477.17
170.984	5123.78	6514.99
171.402	5103.56	6502.47
171.821	4999.1	6472.49
172.239	4935.08	6490.14
172.657	5181.06	6522.21
173.075	4850.84	6513.34
173.493	4931.71	6472.25
173.911	5197.91	6431.07
174.329	5053.02	6429.28
174.747	5090.08	6496.67
175.165	4864.32	6595.14
175.583	4739.64	6673.88
176.001	4931.71	6741.85
176.419	4982.26	6816.68
176.837	4864.32	6849.29
177.255	5248.45	6783.91
177.673	4746.38	6656.38
178.091	5106.93	6536.9
178.509	5032.8	6510.25
178.927	4908.12	6632.39
179.346	4877.8	6769.54
179.764	4874.43	6763.57
180.182	4699.21	6689.93
180.6	5157.48	6672.47
181.018	5245.08	6649.81
181.436	4823.88	6523.8
181.854	5093.45	6353.11
182.272	4655.4	6240.11
182.69	5053.02	6224.47
183.108	5046.28	6312.29
183.526	4965.41	6443.97
183.944	5046.28	6545.78
184.362	5241.72	6594.22
184.78	4581.27	6590.49
185.198	5019.32	6575.67
185.616	5130.52	6591.57
186.034	4850.84	6604.37
186.452	4874.43	6560.99
186.87	4958.67	6450.35
187.289	4972.15	6295.97
187.707	4978.89	6234.06
188.125	4864.32	6393.44
188.543	4699.21	6634.38
188.961	4908.12	6751.57
189.379	4992.36	6708.07
189.797	5096.82	6546.04
190.215	4763.23	6418.89
190.633	4800.3	6468.68
191.051	4877.8	6546.97
191.469	4803.67	6459.57
191.887	4867.69	6342.29
192.305	4817.15	6395.62
192.723	4921.6	6516.87
193.141	4945.19	6524.58
193.559	4904.76	6406.27
193.977	5009.21	6224.02
194.395	4800.3	6121.94
194.814	4712.69	6229.19
195.232	4924.97	6419.45
195.65	4648.67	6507.14
196.068	4503.77	6492.98
196.486	4776.71	6436.29
196.904	4561.06	6349.05
197.322	4830.62	6241.09
197.74	4877.8	6208.63
198.158	4780.08	6336.57
198.576	4803.67	6463.78
198.994	4574.53	6398.4
199.412	4523.99	6285.78
199.83	4608.23	6333.08
200.248	4729.54	6398.64
200.666	4783.45	6277.69
201.084	4921.6	6132.93
201.502	4550.95	6202.3
201.92	4459.97	6386.01
202.339	4729.54	6491.14
202.757	4726.17	6496.43
203.175	4507.14	6441.41
203.593	4561.06	6356.56
204.011	4577.9	6273.09
204.429	4574.53	6246.14
204.847	4860.95	6319.62
205.265	4635.19	6419.91
205.683	4621.71	6452.99
206.101	4345.4	6457.42
206.519	4702.58	6499.06
206.937	4608.23	6519.07
207.355	4591.38	6442.82
207.773	4608.23	6372.25
208.191	4315.08	6435.39
208.609	4513.88	6531.9
209.027	4722.8	6514.45
209.445	4449.86	6454.38
209.864	4497.03	6470.72
210.282	4577.9	6488.33
210.7	4699.21	6401.58
211.118	4709.32	6348.7
211.536	4577.9	6491.46
211.954	4716.06	6596.24
212.372	4678.99	6379.74
212.79	4753.12	6133.58
213.208	4759.86	6257.66
213.626	4419.53	6528.17
214.044	4416.16	6560.18
214.462	4665.51	6387.13
214.88	4385.84	6191.73
215.298	4362.25	6120.71
215.716	4486.92	6260.36
216.134	4598.12	6414.25
216.552	4278.01	6342.7
216.97	4379.1	6178.55
217.388	4604.86	6154.2
217.807	4486.92	6265.65
218.225	4200.51	6416.14
218.643	4652.04	6481.36
219.061	4230.84	6366.5
219.479	4318.44	6217.13
219.897	4294.86	6223.78
220.315	4368.99	6304.47
220.733	4584.64	6307.26
221.151	4160.07	6275.48
221.569	4625.08	6300.69
221.987	4352.14	6321.91
222.405	4466.71	6250.49
222.823	4527.36	6178.62
223.241	4315.08	6231.57
223.659	4368.99	6321.1
224.077	4419.53	6308.75
224.495	4365.62	6241.37
224.913	4203.88	6220.46
225.332	4510.51	6253.86
225.75	4345.4	6309.76
226.168	4365.62	6330.66
226.586	4308.34	6272.2
227.004	4547.58	6230.21
227.422	4402.68	6313.64
227.84	4507.14	6385.35
228.258	4267.9	6264.74
228.676	4375.73	6079.67
229.094	4261.16	6040.5
229.512	4449.86	6142.86
229.93	4251.05	6295.89
230.348	4433.01	6380.15
230.766	4187.03	6294.31
231.184	4463.34	6116.33
231.602	4240.94	5975.76
232.02	4372.36	5897.45
232.438	4500.4	5872.26
232.857	4368.99	5929.21
233.275	4389.21	6089.92
233.693	4362.25	6239.22
234.111	4190.4	6243.78
234.529	4456.6	6184.22
234.947	4497.03	6198.33
235.365	4368.99	6267.21
235.783	4399.32	6313.87
236.201	4429.64	6275.41
236.619	4473.45	6121.25
237.037	4523.99	5988.62
237.455	4278.01	6037.87
237.873	4426.27	6168.21
238.291	4598.12	6205.69
238.709	4123.01	6151.02
239.127	4166.81	6069.69
239.545	4355.51	6008.46
239.963	4173.55	5998.84
240.382	4301.6	6022.11
240.8	4149.96	6048.33
241.218	3991.59	6099.54
241.636	3917.46	6198.92
242.054	4234.2	6248.97
242.472	4251.05	6146.75
242.89	4207.25	6052.59
243.308	4382.47	6170.89
243.726	3978.12	6333.77
244.144	4321.81	6286.75
244.562	4129.75	6149.13
244.98	3984.85	6142.54
245.398	4160.07	6208.11
245.816	4163.44	6205.09
246.234	4372.36	6171.75
246.652	3897.24	6192.07
247.07	4230.84	6192.52
247.488	4099.42	6071.08
247.906	4375.73	5939.71
248.325	4032.03	5958.56
248.743	4119.64	6057.04
249.161	4247.68	6095.91
249.579	4139.86	6079.45
249.997	4133.12	6062.4
250.415	4126.38	6059.32
250.833	4085.94	6067.66
251.251	4096.05	6077.32
251.669	4187.03	6077.54
252.087	4193.77	6072.07
252.505	3988.22	6068.04
252.923	3890.51	6056.68
253.341	4085.94	6025.78
253.759	4069.09	5981.43
254.177	4220.73	5942.12
254.595	4096.05	5959.51
255.013	3914.09	6076.73
255.431	4079.2	6195.87
255.85	4176.92	6191.56
256.268	3988.22	6125.88
256.686	4065.72	6116.13
257.104	4008.44	6151.55
257.522	4187.03	6172.97
257.94	4244.31	6140.35
258.358	4028.66	6039.39
258.776	3796.16	5973.49
259.194	3991.59	6055.58
259.612	4109.53	6151.68
260.03	4032.03	6074.25
260.448	4048.88	5934.77
260.866	4217.36	5930.82
261.284	4207.25	6034.31
261.702	4119.64	6136.17
262.12	4005.07	6193.84
262.538	3981.48	6193.73
262.956	4102.79	6135.76
263.375	3910.72	6033.91
263.793	3954.53	5959.17
264.211	4018.55	5985.19
264.629	4089.31	6051.06
265.047	3954.53	6054
265.465	3930.94	5975.67
265.883	3917.46	5840.11
266.301	4028.66	5724.35
266.719	3833.22	5717.57
267.137	3890.51	5846.52
267.555	4042.14	6085.39
267.973	4015.18	6228.11
268.391	4058.99	6059.1
268.809	3870.29	5789.31
269.227	4153.33	5746.6
269.645	3866.92	5875.82
270.063	3893.88	5981.66
270.481	4032.03	5980.66
270.9	4005.07	5862.39
271.318	3907.35	5797.21
271.736	3984.85	5972.33
272.154	3920.83	6191.03
272.572	3738.87	6155.45
272.99	3846.7	5948.17
273.408	3833.22	5788.6
273.826	3860.18	5761.87
274.244	3877.03	5875.94
274.662	3752.35	5992.96
275.08	3877.03	5953.57
275.498	3927.57	5858.63
275.916	3937.68	5882.99
276.334	3695.07	5973.77
276.752	3934.31	6000.48
277.17	3802.9	5946.4
277.588	3850.07	5850.94
278.006	3954.53	5813.81
278.425	3880.4	5928.39
278.843	4045.51	6075.76
279.261	3752.35	6076.93
279.679	3698.44	5945.01
280.097	3668.11	5774.43
280.515	3917.46	5668.2
280.933	3880.4	5708.5
281.351	3786.05	5811.62
281.769	3937.68	5847.83
282.187	3890.51	5846.54
282.605	3853.44	5882.74
283.023	3684.96	5886.93
283.441	3796.16	5763.61
283.859	3823.11	5654.65
284.277	3732.13	5751.17
284.695	3765.83	5897.77
285.113	3678.22	5845.28
285.531	3877.03	5702.09
285.949	3806.27	5691.6
286.368	3691.7	5791.39
286.786	3684.96	5888.68
287.204	3924.2	5963.71
287.622	3802.9	6026.99
288.04	3873.66	6025.72
288.458	3573.76	5903.42
288.876	3789.42	5763.86
289.294	3779.31	5751.45
289.712	3893.88	5821.88
290.13	3839.96	5863.03
290.548	3748.98	5848.44
290.966	3775.94	5793.82
291.384	3533.33	5754.51
291.802	3556.92	5788.29
292.22	3941.05	5852.61
292.638	3735.5	5874.16
293.056	3529.96	5862.96
293.474	3469.31	5860.11
293.893	3819.74	5874.8
294.311	3614.2	5899.86
294.729	3624.31	5908.98
295.147	3850.07	5873.16
295.565	3732.13	5801.45
295.983	3587.24	5724.93
296.401	3658	5714.97
296.819	3540.07	5831.34
297.237	3701.81	5930.72
297.655	3701.81	5827.97
298.073	3614.2	5658.47
298.491	3577.13	5653.83
298.909	3917.46	5750.03
299.327	3708.55	5779.45
299.745	3553.55	5744.21
300.163	3540.07	5712.85
300.581	3701.81	5704.2
300.999	3604.09	5715.72
301.418	3438.98	5746.65
301.836	3546.81	5793.79
302.254	3465.94	5830.9
302.672	3789.42	5825.37
303.09	3813	5770.29
303.508	3573.76	5679.39
303.926	3536.7	5633.74
304.344	3701.81	5720.97
304.762	3782.68	5866.01
305.18	3641.16	5934.81
305.598	3583.87	5878.03
306.016	3482.78	5702.59
306.434	3809.64	5552.95
306.852	3809.64	5594.63
307.27	3769.2	5713.39
307.688	3593.98	5703.41
308.106	3748.98	5580.47
308.524	3610.83	5458.41
308.942	3671.48	5457.04
309.361	3833.22	5660.63
309.779	3337.89	5879.29
310.197	3462.57	5852.04
310.615	3523.22	5674.33
311.033	3526.59	5569.75
311.451	3560.28	5552.98
311.869	3445.72	5562.57
312.287	3567.02	5654.57
312.705	3523.22	5896.15
313.123	3934.31	6057.44
313.541	3684.96	5852.97
313.959	3435.61	5549.08
314.377	3371.59	5578.43
314.795	3651.26	5804.32
315.213	3523.22	5883.76
315.631	3361.48	5812.34
316.049	3553.55	5725.43
316.467	3553.55	5678.37
316.886	3523.22	5681.89
317.304	3509.74	5682.73
317.722	3503	5619.28
318.14	3482.78	5577.49
318.558	3540.07	5678.96
318.976	3354.74	5823.92
319.394	3388.44	5837.82
319.812	3438.98	5724.22
320.23	3361.48	5568.02
320.648	3533.33	5465.67
321.066	3482.78	5496.54
321.484	3203.11	5576.8
321.902	3273.87	5573.98
322.32	3550.18	5537.34
322.738	3267.13	5578.52
323.156	3307.56	5665.5
323.574	3580.5	5707.8
323.992	3590.61	5661.48
324.411	3219.96	5523.22
324.829	3351.37	5435.49
325.247	3469.31	5562.55
325.665	3395.17	5741.9
326.083	3388.44	5712.28
326.501	3432.24	5578.19
326.919	3624.31	5572.12
327.337	3290.72	5644.47
327.755	3536.7	5644.26
328.173	3250.28	5620.7
328.591	3260.39	5686.88
329.009	3310.93	5751.53
329.427	3314.3	5663.32
329.845	3482.78	5518.9
330.263	3459.2	5499.21
330.681	3482.78	5569.3
331.099	3428.87	5611.3
331.517	3408.65	5625.69
331.936	3378.33	5661.24
332.354	3364.85	5722.2
332.772	3011.04	5788.53
333.19	3115.5	5811.02
333.608	3449.09	5741.79
334.026	3257.02	5643.76
334.444	3270.5	5614.25
334.862	3604.09	5625.93
335.28	3344.63	5606.21
335.698	3381.7	5574.04
336.116	3290.72	5581.93
336.534	3425.5	5616.77
336.952	3193	5633.91
337.37	3371.59	5579.41
337.788	3489.52	5417.52
338.206	3472.68	5283.96
338.624	3149.19	5358.3
339.042	3257.02	5549.81
339.461	3260.39	5665.4
339.879	3432.24	5686.35
340.297	3445.72	5668.89
340.715	3236.8	5622.43
341.133	3038	5538.33
341.551	3159.3	5437.82
341.969	3290.72	5358.16
342.387	3280.61	5353.29
342.805	3250.28	5464.38
343.223	3196.37	5575.04
343.641	3196.37	5526.19
344.059	3314.3	5396.86
344.477	3230.06	5356.31
344.895	3290.72	5411.28
345.313	3226.69	5491.27
345.731	3294.09	5517.48
346.149	3054.84	5427.8
346.567	3270.5	5318.64
346.985	3128.98	5337.01
347.404	3492.89	5446.03
347.822	3199.74	5531.48
348.24	3219.96	5550.05
348.658	3219.96	5500.3
349.076	3236.8	5445.78
349.494	3270.5	5467.25
349.912	3199.74	5541.64
350.33	3155.93	5601.15
350.748	3219.96	5611.47
351.166	3240.17	5564.16
351.584	3075.06	5528.66
352.002	3321.04	5590.11
352.42	3115.5	5667.59
352.838	2997.56	5628.61
353.256	3182.89	5554.13
353.674	3374.96	5593.66
354.092	3223.32	5638.3
354.51	3374.96	5496.51
354.929	3307.56	5295.29
355.347	3118.87	5275.14
355.765	3310.93	5373.38
356.183	3253.65	5409.94
356.601	3152.56	5420.59
357.019	3287.35	5519.18
357.437	3186.26	5619.31
357.855	3398.54	5565.28
358.273	3219.96	5412.99
358.691	3219.96	5304.08
359.109	3196.37	5255.13
359.527	2963.87	5228.9
359.945	3240.17	5239.04
360.363	3024.52	5312.66
360.781	3011.04	5388.31
361.199	3152.56	5377.42
361.617	3078.43	5315.68
362.035	3155.93	5292.08
362.454	3209.85	5342.73
362.872	3233.43	5466.58
363.29	3257.02	5569.73
363.708	3034.63	5533.63
364.126	3081.8	5401.16
364.544	3196.37	5286.09
364.962	3182.89	5244.33
365.38	3250.28	5292.53
365.798	2960.5	5358
366.216	3283.98	5342.45
366.634	2845.93	5289.68
367.052	3199.74	5298.88
367.47	3223.32	5358.45
367.888	3324.41	5407.8
368.306	3021.15	5426.67
368.724	2899.84	5417.34
369.142	3250.28	5404
369.56	3034.63	5411.88
369.978	2997.56	5387.68
370.397	3011.04	5263.34
370.815	3385.07	5163.14
371.233	3277.24	5267.16
371.651	2984.08	5442.42
372.069	3081.8	5442.33
372.487	3061.58	5346.58
372.905	2876.26	5361.85
373.323	3189.63	5421.23
373.741	3004.3	5357.33
374.159	2984.08	5284.4
374.577	2856.04	5412.26
374.995	2748.21	5594.15
375.413	2872.89	5552.89
375.831	3088.54	5385.8
376.249	3017.78	5340.96
376.667	2768.43	5382.63
377.085	3176.15	5357.84
377.503	3021.15	5307.49
377.922	2963.87	5350.53
378.34	3105.39	5454.61
378.758	2930.17	5518.24
379.176	3233.43	5490.26
379.594	2818.97	5358.47
380.012	3098.65	5225.85
380.43	3078.43	5226.87
380.848	3095.28	5282.95
381.266	2990.82	5237.61
381.684	3027.89	5169.22
382.102	3024.52	5240.04
382.52	2812.23	5332.5
382.938	2997.56	5230.65
383.356	3125.61	5066.07
383.774	3155.93	5105.39
384.192	3014.41	5288.76
384.61	3038	5408.15
385.028	2761.69	5386.35
385.447	3048.11	5229.73
385.865	2973.97	5092.22
386.283	3260.39	5164.94
386.701	3061.58	5330.73
387.119	2973.97	5349.73
387.537	3007.67	5255.15
387.955	2687.56	5202.98
388.373	2896.47	5221.23
388.791	2977.34	5269.35
389.209	2852.67	5275.98
389.627	2970.6	5173.78
390.045	2778.54	5060.14
390.463	2889.73	5092.64
390.881	3038	5233.18
391.299	2936.91	5354.19
391.717	3128.98	5411.31
392.135	2960.5	5405.54
392.553	3014.41	5361.96
392.972	2879.63	5317.11
393.39	3071.69	5302.45
393.808	2818.97	5338.69
394.226	2707.78	5376.88
394.644	2792.02	5345.14
395.062	2953.76	5279.34
395.48	3011.04	5259.08
395.898	2920.06	5267.3
396.316	2997.56	5244.86
396.734	2849.3	5196.35
397.152	3142.45	5158.27
397.57	2987.45	5159.5
397.988	2808.86	5214.28
398.406	2839.19	5244.99
398.824	2849.3	5152.02
399.242	2822.34	5052.56
399.66	3085.17	5140.59
400.078	2950.39	5309.59
400.497	2758.32	5327.94
400.915	2825.71	5221.32
401.333	2765.06	5137.27
401.751	2778.54	5126.19
402.169	2856.04	5184.49
402.587	2845.93	5278.66
403.005	2768.43	5361.14
403.423	2808.86	5393.94
403.841	2923.43	5349.54
404.259	3000.93	5247.95
404.677	2626.91	5136.06
405.095	2933.54	5080.86
405.513	2704.41	5144.32
405.931	2832.45	5252.98
406.349	2835.82	5278.02
406.767	2876.26	5221.6
407.185	2802.12	5148.59
407.603	3125.61	5074
408.021	2674.08	4993.85
408.44	2721.25	4967.83
408.858	2973.97	5068.83
409.276	2529.19	5191.69
409.694	2748.21	5165.44
410.112	2943.65	5060.26
410.53	2896.47	5055.87
410.948	2754.95	5182.25
411.366	2768.43	5377.73
411.784	2869.52	5467.29
412.202	2852.67	5264.83
412.62	2717.88	5011.45
413.038	2640.38	5104.65
413.456	2866.15	5334.94
413.874	2899.84	5244.05
414.292	2802.12	5010.61
414.71	2876.26	5083.06
415.128	2916.69	5311.22
415.546	2845.93	5282.88
415.965	2761.69	5079.23
416.383	2883	5009.73
416.801	2694.3	5082.16
417.219	2896.47	5150.47
417.637	2792.02	5129.69
418.055	2647.12	4987.31
418.473	2920.06	4865.19
418.891	2781.91	4967.16
419.309	2835.82	5223.08
419.727	2552.77	5425.78
420.145	2940.28	5447.79
420.563	2670.71	5231.16
420.981	2818.97	4957.94
421.399	2903.21	4902.7
421.817	2802.12	5021.99
422.235	2775.17	5118.17
422.653	3034.63	5138.78
423.071	2839.19	5110.73
423.49	2883	5070.16
423.908	2734.73	5054.3
424.326	2866.15	5068.64
424.744	2872.89	5099.99
425.162	2684.19	5120.14
425.58	2943.65	5100.06
425.998	2690.93	5076.19
426.416	2660.6	5111.16
426.834	2815.6	5184.81
427.252	2653.86	5233.71
427.67	2347.23	5207.55
428.088	2751.58	5077.48
428.506	2731.36	4945.09
428.924	2704.41	4961.67
429.342	2711.15	5088.79
429.76	2657.23	5194.31
430.178	2792.02	5230.14
430.596	2792.02	5193.72
431.014	2714.52	5078.63
431.433	2765.06	4887.96
431.851	2812.23	4735.35
432.269	2785.28	4773.45
432.687	2667.34	4960.36
433.105	2707.78	5151.8
433.523	2684.19	5237.03
433.941	2630.28	5145.01
434.359	2478.64	4999.67
434.777	2498.86	5000.54
435.195	2461.8	5062.22
435.613	2572.99	4977.2
436.031	2572.99	4854.81
436.449	2653.86	4942.28
436.867	2690.93	5149.96
437.285	2630.28	5227.57
437.703	2758.32	5155.28
438.121	2562.88	5039.87
438.539	2613.43	4982.68
438.958	2697.67	5061.54
439.376	2694.3	5167.5
439.794	2751.58	5119.06
440.212	2596.58	5017.83
440.63	2626.91	5089.37
441.048	2556.14	5253.56
441.466	2704.41	5285.03
441.884	2647.12	5186.07
442.302	2842.56	5078
442.72	2431.47	5011.18
443.138	2697.67	4991.82
443.556	2640.38	4985.69
443.974	2535.93	4946.82
444.392	2589.84	4927.71
444.81	2690.93	5019.14
445.228	2519.08	5155.06
445.646	2512.34	5193.15
446.064	2613.43	5096.71
446.483	2417.99	4900.45
446.901	2515.71	4756.36
447.319	2505.6	4849.02
447.737	2603.32	5053.11
448.155	2461.8	5101.02
448.573	2734.73	5020.6
448.991	2515.71	4988.53
449.409	2522.45	5017.84
449.827	2599.95	5033.98
450.245	2451.69	5009.14
450.663	2549.4	4944.12
451.081	2495.49	4858.05
451.499	2546.04	4782.06
451.917	2347.23	4765.47
452.335	2613.43	4854.78
452.753	2630.28	4970.82
453.171	2583.1	4979.45
453.589	2407.88	4899.17
454.008	2451.69	4829.1
454.426	2748.21	4813.3
454.844	2626.91	4857.42
455.262	2525.82	4900.93
455.68	2475.27	4861.94
456.098	2502.23	4813.55
456.516	2744.84	4895.54
456.934	2471.9	5041.49
457.352	2471.9	5086.13
457.77	2519.08	5044.41
458.188	2458.43	5024.55
458.606	2569.62	5040.86
459.024	2694.3	5054.18
459.442	2559.51	5030.6
459.86	2539.3	4948.3
460.278	2519.08	4872.42
460.696	2569.62	4902.48
461.114	2596.58	4989.33
461.533	2869.52	5010.71
461.951	2690.93	4962.6
462.369	2525.82	4906.48
462.787	2428.1	4878.84
463.205	2394.4	4895.73
463.623	2552.77	4916.69
464.041	2552.77	4880.35
464.459	2522.45	4837.79
464.877	2535.93	4888.51
465.295	2515.71	4969.62
465.713	2384.29	4941.01
466.131	2559.51	4826.08
466.549	2637.01	4740.33
466.967	2485.38	4774.62
467.385	2225.92	4981.34
467.803	2475.27	5176.15
468.221	2667.34	5080.34
468.639	2559.51	4836.71
469.057	2428.1	4792.67
469.476	2411.25	4897.4
469.894	2340.49	4895.39
470.312	2380.92	4804.41
470.73	2522.45	4785.2
471.148	2488.75	4829.21
471.566	2532.56	4840.71
471.984	2505.6	4846.31
472.402	2485.38	4929.36
472.82	2451.69	5022.11
473.238	2232.66	4987.17
473.656	2387.66	4877.26
474.074	2498.86	4838.15
474.492	2337.12	4831.14
474.91	2323.64	4733.24
475.328	2485.38	4666.32
475.746	2448.32	4854.21
476.164	2502.23	5094.88
476.582	2256.25	4991.03
477.001	2455.06	4703.88
477.419	2384.29	4674.59
477.837	2364.08	4844.58
478.255	2337.12	4893.38
478.673	2512.34	4843.55
479.091	2421.36	4896.97
479.509	2377.56	5006.82
479.927	2370.82	5000.09
480.345	2482.01	4924.71
480.763	2262.99	4936.26
481.181	2522.45	4947.05
481.599	2478.64	4761.26
482.017	2431.47	4556.64
482.435	2404.51	4682.67
482.853	2300.05	4971.71
483.271	2343.86	4994.69
483.689	2461.8	4798.41
484.107	2320.27	4687.33
484.526	2310.16	4692
484.944	2310.16	4690.64
485.362	2424.73	4688.76
485.78	2539.3	4758.14
486.198	2353.97	4860.05
486.616	2276.47	4899.38
487.034	2455.06	4884.11
487.452	2343.86	4878.16
487.87	2296.68	4883.24
488.288	2411.25	4866.42
488.706	2266.36	4825.89
489.124	2148.42	4779.89
489.542	2192.23	4759.27
489.96	2276.47	4794.37
490.378	2542.67	4832.75
490.796	2266.36	4783.76
491.214	2276.47	4677.09
491.632	2495.49	4612.23
492.05	2488.75	4659.74
492.469	2394.4	4855.16
492.887	2360.71	5052.25
493.305	2266.36	5024.64
493.723	2475.27	4852.49
494.141	2397.77	4779.39
494.559	2441.58	4814.91
494.977	2222.55	4836.39
495.395	2310.16	4830.64
495.813	2498.86	4844.13
496.231	2350.6	4842
496.649	2175.38	4752.22
497.067	2242.77	4637.32
497.485	2283.21	4628.82
497.903	2468.53	4720.25
498.321	2306.79	4824.64
498.739	2313.53	4896.22
499.157	2343.86	4917.98
499.575	2198.97	4905.21
499.994	2310.16	4889.77
500.412	2428.1	4873.53
500.83	2333.75	4843.38
501.248	2172.01	4823.72
501.666	2289.95	4854.04
502.084	2310.16	4888.04
502.502	2215.81	4837.81
502.92	2431.47	4734.32
503.338	2225.92	4673.9
503.756	2310.16	4669.43
504.174	2364.08	4682.67
504.592	2276.47	4682.62
505.01	2185.49	4648.09
505.428	2360.71	4611.56
505.846	2266.36	4631
506.264	2222.55	4683.92
506.682	2175.38	4704.71
507.1	2256.25	4700.75
507.519	2185.49	4719.94
507.937	2165.27	4756.91
508.355	2347.23	4776.62
508.773	2273.1	4782.84
509.191	2141.68	4799.96
509.609	2212.44	4812.58
510.027	2279.84	4784.78
510.445	2168.64	4728.79
510.863	2370.82	4683.69
511.281	2327.01	4653.46
511.699	2391.03	4623.39
512.117	1909.18	4616
512.535	2310.16	4667.37
512.953	2327.01	4705.14
513.371	2013.64	4610.29
513.789	2269.73	4495.71
514.207	2185.49	4588.84
514.625	2229.29	4778.48
515.044	2195.6	4774.31
515.462	2124.84	4656.7
515.88	2286.58	4707.91
516.298	2246.14	4857.95
516.716	2188.86	4841.08
517.134	2124.84	4689.69
517.552	2168.64	4608.34
517.97	2225.92	4616.13
518.388	2165.27	4621.39
518.806	2252.88	4614.54
519.224	2219.18	4634.03
519.642	2175.38	4665.96
520.06	2064.18	4665.82
520.478	2222.55	4620.12
520.896	2205.71	4537.22
521.314	2249.51	4447.73
521.732	2249.51	4395.77
522.15	2141.68	4422.05
522.568	1990.05	4554.5
522.987	1939.51	4701.94
523.405	2188.86	4715.98
523.823	2128.2	4652.56
524.241	2040.6	4679.67
524.659	2118.1	4759.41
525.077	2158.53	4739.15
525.495	2293.32	4660.93
525.913	2209.08	4674.42
526.331	2145.05	4732.63
526.749	2027.12	4680.44
527.167	2107.99	4570.67
527.585	2074.29	4572
528.003	2060.81	4649.94
528.421	2124.84	4654.34
528.839	2209.08	4609.84
529.257	1946.25	4640.94
529.675	1993.42	4722.08
530.093	2003.53	4740.29
530.512	2209.08	4694.77
530.93	1956.36	4653.61
531.348	2027.12	4639.44
531.766	2262.99	4648.07
532.184	2121.47	4710.58
532.602	2185.49	4864.79
533.02	2279.84	4960.99
533.438	2225.92	4762.58
533.856	2276.47	4426.29
534.274	2114.73	4331.98
534.692	2182.12	4494.29
535.11	2276.47	4696.42
535.528	2067.55	4798.77
535.946	2037.23	4727.44
536.364	2057.44	4563.69
536.782	2145.05	4476.87
537.2	2148.42	4500.81
537.618	2064.18	4580.13
538.037	2198.97	4655.28
538.455	2030.49	4668.69
538.873	1996.79	4606.78
539.291	2178.75	4488.38
539.709	2286.58	4376.73
540.127	2027.12	4357.43
540.545	2084.4	4442.21
540.963	1905.81	4587.55
541.381	2111.36	4668.91
541.799	2017.01	4535.31
542.217	2087.77	4341.64
542.635	2161.9	4408.66
543.053	1986.68	4650.43
543.471	1963.09	4737.82
543.889	2192.23	4637.58
544.307	2131.57	4508.48
544.725	2138.31	4453.44
545.143	2006.9	4525.32
545.562	2077.66	4642.21
545.98	1919.29	4649.36
546.398	2155.16	4572.81
546.816	2057.44	4546.64
547.234	1986.68	4563.15
547.652	2033.86	4528.75
548.07	2047.33	4455.29
548.488	2064.18	4419.91
548.906	1952.99	4436.74
549.324	2205.71	4477.45
549.742	2165.27	4513.43
550.16	2168.64	4519.55
550.578	2192.23	4508.91
550.996	2060.81	4516.87
551.414	2222.55	4542.72
551.832	2010.27	4562.25
552.25	1915.92	4560.56
552.668	2195.6	4534.26
553.087	1932.77	4541.29
553.505	1959.72	4663.5
553.923	2145.05	4779.09
554.341	1936.14	4658.21
554.759	1814.83	4411.81
555.177	2050.7	4351.71
555.595	2151.79	4448.88
556.013	1936.14	4463.02
556.431	2087.77	4386.29
556.849	2013.64	4362.09
557.267	1885.59	4449.36
557.685	2040.6	4638.8
558.103	2054.07	4801.5
558.521	2077.66	4750.38
558.939	2155.16	4559.52
559.357	2064.18	4461.24
559.775	2188.86	4465.6
560.193	1966.46	4443
560.611	2013.64	4410.13
561.03	2097.88	4470.86
561.448	2057.44	4566.08
561.866	1942.88	4540.94
562.284	1986.68	4430.49
562.702	1909.18	4385.36
563.12	2182.12	4382.83
563.538	2020.38	4296.82
563.956	1963.09	4193.24
564.374	2165.27	4250.85
564.792	2064.18	4416.3
565.21	2023.75	4491.17
565.628	2030.49	4450.84
566.046	1936.14	4387.33
566.464	1777.77	4350.55
566.882	1959.72	4357.93
567.3	2043.96	4397.48
567.718	1942.88	4437.11
568.136	2006.9	4438.77
568.555	1969.83	4369.49
568.973	2050.7	4308.51
569.391	2064.18	4394.78
569.809	1787.88	4553.31
570.227	1983.31	4578.76
570.645	1929.4	4477.85
571.063	1919.29	4395.03
571.481	1905.81	4356.73
571.899	1919.29	4310.89
572.317	1835.05	4261.06
572.735	1922.66	4247.7
573.153	2017.01	4281.14
573.571	2043.96	4346.37
573.989	2013.64	4375.21
574.407	1929.4	4278.95
574.825	1932.77	4168.73
575.243	1966.46	4267.61
575.661	1882.22	4461.67
576.08	1882.22	4433.58
576.498	2077.66	4262.64
576.916	1996.79	4277.04
577.334	1983.31	4441.2
577.752	1963.09	4484.2
578.17	1845.16	4394.99
578.588	1926.03	4337.74
579.006	1851.9	4368.63
579.424	1922.66	4462.63
579.842	1990.05	4546.32
580.26	2054.07	4522.54
580.678	1932.77	4408.41
581.096	1936.14	4297.74
581.514	1926.03	4241.82
581.932	1888.96	4256.89
582.35	2118.1	4302.67
582.768	1821.57	4307.25
583.186	1811.46	4294.01
583.605	1976.57	4342.25
584.023	1996.79	4384.94
584.441	1814.83	4271.77
584.859	1730.59	4114.04
585.277	1781.14	4182.09
585.695	1801.35	4409.26
586.113	1979.94	4509.74
586.531	1862.01	4458.56
586.949	2010.27	4409.25
587.367	1821.57	4406.82
587.785	2010.27	4417.52
588.203	1973.2	4411.38
588.621	1845.16	4364.99
589.039	1912.55	4290.81
589.457	1949.62	4226.83
589.875	1855.27	4214.85
590.293	1730.59	4291.99
590.711	1966.46	4403.3
591.129	1929.4	4437.57
591.548	1973.2	4401.43
591.966	1814.83	4381.47
592.384	1892.33	4404.24
592.802	2087.77	4450.02
593.22	1872.12	4467.29
593.638	2030.49	4392.37
594.056	1956.36	4291.73
594.474	1996.79	4310.67
594.892	1919.29	4405.8
595.31	2033.86	4411.01
595.728	1845.16	4335.27
596.146	1979.94	4306.11
596.564	1821.57	4338.22
596.982	1855.27	4367.51
597.4	1794.61	4380.56
597.818	1865.38	4399.67
598.236	1862.01	4422
598.654	1835.05	4427.08
599.073	1771.03	4406.81
599.491	1939.51	4364.45
599.909	1902.44	4332.51
600.327	2010.27	4357.91
600.745	1831.68	4399.26
601.163	2155.16	4360.05
601.581	1868.75	4262.19
601.999	1851.9	4208.47
602.417	1767.66	4228.64
602.835	1865.38	4297.54
603.253	1862.01	4379.08
603.671	1912.55	4431.46
604.089	1754.18	4431.31
604.507	1784.51	4372.81
604.925	1865.38	4306.37
605.343	1868.75	4315.25
605.761	2050.7	4377.79
606.179	1983.31	4401.36
606.598	2010.27	4372.26
607.016	1851.9	4332.09
607.434	1942.88	4276.63
607.852	1727.22	4174.5
608.27	1912.55	4091.95
608.688	1794.61	4153.96
609.106	1733.96	4306.61
609.524	1784.51	4375.67
609.942	1717.11	4344.59
610.36	1831.68	4309.31
610.778	1841.79	4299.37
611.196	1791.24	4297.55
611.614	1676.68	4338.9
612.032	1878.85	4484.34
612.45	1720.48	4610.2
612.868	1750.81	4481.32
613.286	1865.38	4204.61
613.704	1703.64	4116.56
614.122	1767.66	4218.13
614.541	1676.68	4273.03
614.959	1754.18	4237.36
615.377	1696.9	4207.97
615.795	1902.44	4208.46
616.213	1841.79	4208.35
616.631	1774.4	4210.9
617.049	1804.72	4242.81
617.467	1872.12	4296.52
617.885	1899.07	4339.7
618.303	1774.4	4353.88
618.721	1811.46	4332.8
619.139	1794.61	4290.84
619.557	1915.92	4257.19
619.975	1791.24	4255.97
620.393	1818.2	4304.05
620.811	1707	4372.29
621.229	1993.42	4400.48
621.647	1703.64	4372.39
622.066	1578.96	4307.55
622.484	1831.68	4260.39
622.902	1730.59	4301.95
623.32	1821.57	4376.27
623.738	1733.96	4345.16
624.156	1835.05	4255.99
624.574	1841.79	4280.63
624.992	1865.38	4361.82
625.41	1747.44	4289.18
625.828	1774.4	4155
626.246	1771.03	4252.73
626.664	1696.9	4460.29
627.082	1646.35	4373.81
627.5	1767.66	4086.72
627.918	1963.09	4041.11
628.336	1814.83	4231.85
628.754	1875.48	4329.54
629.172	1885.59	4285.56
629.591	1740.7	4258.4
630.009	1744.07	4248.84
630.427	1707	4147.39
630.845	1835.05	4030.8
631.263	1797.98	4100.67
631.681	1791.24	4292.58
632.099	1804.72	4353.64
632.517	1636.24	4257.93
632.935	1973.2	4150.54
633.353	1835.05	4106.24
633.771	1744.07	4139.12
634.189	1629.5	4205.02
634.607	1666.57	4220.93
635.025	1845.16	4168.18
635.443	1811.46	4079.71
635.861	1619.4	4015.89
636.279	1710.37	4049.91
636.697	1609.29	4149.62
637.116	1703.64	4209.15
637.534	1771.03	4226.47
637.952	1747.44	4273.05
638.37	1642.98	4309.57
638.788	1821.57	4222.81
639.206	1814.83	4084.45
639.624	1895.7	4093.12
640.042	1656.46	4203.33
640.46	1669.94	4195.04
640.878	1663.2	4080.89
641.296	1696.9	4044.91
641.714	1713.74	4103.83
642.132	1828.31	4148.55
642.55	1626.13	4167.44
642.968	1760.92	4220.47
643.386	1690.16	4275.82
643.804	1902.44	4238.54
644.222	1626.13	4153.03
644.64	1639.61	4160.8
645.059	1744.07	4222.18
645.477	1514.94	4168.74
645.895	1700.27	4037.92
646.313	1646.35	4017.36
646.731	1669.94	4109.66
647.149	1747.44	4177.03
647.567	1777.77	4178.59
647.985	1656.46	4151.05
648.403	1636.24	4119.02
648.821	1730.59	4093.93
649.239	1794.61	4052.53
649.657	1946.25	3951.97
650.075	1673.31	3858.29
650.493	1696.9	3912.11
650.911	1683.42	4086.49
651.329	1686.79	4226.37
651.747	1717.11	4246.65
652.165	1757.55	4127.49
652.584	1498.09	3969.41
653.002	1744.07	3953.94
653.42	1781.14	4077.26
653.838	1771.03	4192.78
654.256	1713.74	4224.72
654.674	1760.92	4160.57
655.092	1632.87	4058.13
655.51	1602.55	4022.32
655.928	1740.7	4050.65
656.346	1632.87	4061.43
656.764	1747.44	4075.24
657.182	1821.57	4184.24
657.6	1477.87	4310.78
658.018	1737.33	4257.64
658.436	1494.72	4082.29
658.854	1639.61	4030.83
659.272	1676.68	4103.72
659.69	1565.48	4113.74
660.109	1629.5	4049.99
660.527	1663.2	4039.01
660.945	1558.74	4101.29
661.363	1575.59	4169.5
661.781	1760.92	4169.13
662.199	1642.98	4033.51
662.617	1659.83	3879.75
663.035	1666.57	3949.88
663.453	1710.37	4146.61
663.871	1572.22	4124.24
664.289	1642.98	3939.99
664.707	1501.46	3955.04
665.125	1639.61	4152.84
665.543	1616.03	4223.9
665.961	1686.79	4121.13
666.379	1730.59	4009.73
666.797	1568.85	3980.71
667.215	1700.27	4055.03
667.634	1514.94	4163.15
668.052	1680.05	4172.71
668.47	1535.16	4085.49
668.888	1797.98	4010.05
669.306	1578.96	4010.79
669.724	1757.55	4108.54
670.142	1707	4234.3
670.56	1632.87	4254.66
670.978	1700.27	4150.47
671.396	1649.72	3998.19
671.814	1791.24	3902.29
672.232	1592.44	3975.41
672.65	1397	4130.3
673.068	1723.85	4133.67
673.486	1605.92	4015.14
673.904	1646.35	4006.33
674.322	1552	4096.22
674.74	1525.05	4085.55
675.159	1744.07	3998.81
675.577	1568.85	4033.52
675.995	1508.2	4164.75
676.413	1444.18	4194.09
676.831	1649.72	4118.75
677.249	1525.05	4092.04
677.667	1639.61	4139.61
678.085	1659.83	4180.65
678.503	1562.11	4161.56
678.921	1531.79	4057.5
679.339	1794.61	3908.67
679.757	1653.09	3805.27
680.175	1558.74	3794.5
680.593	1531.79	3883.6
681.011	1518.31	4022.87
681.429	1669.94	4119.75
681.847	1538.52	4131.39
682.265	1693.53	4060.35
682.683	1356.57	3967.31
683.102	1656.46	3953.62
683.52	1757.55	4019.56
683.938	1717.11	4083.62
684.356	1616.03	4107.67
684.774	1518.31	4092.22
685.192	1538.52	4049.81
685.61	1457.65	4002.97
686.028	1575.59	3990.42
686.446	1508.2	4056.89
686.864	1595.81	4126.94
687.282	1346.46	4038.98
687.7	1558.74	3862.66
688.118	1605.92	3845.74
688.536	1683.42	3962.67
688.954	1528.42	3970.89
689.372	1504.83	3880.86
689.79	1558.74	3906.03
690.208	1666.57	4033.91
690.627	1511.57	4068.21
691.045	1370.04	3980.41
691.463	1626.13	3883.67
691.881	1565.48	3835.64
692.299	1642.98	3843.8
692.717	1562.11	3913.12
693.135	1514.94	4043.42
693.553	1575.59	4159.74
693.971	1383.52	4133.79
694.389	1494.72	3995.93
694.807	1548.63	3905.5
695.225	1386.89	3923.39
695.643	1605.92	4021.6
696.061	1477.87	4126.45
696.479	1541.89	4134.28
696.897	1491.35	4047.64
697.315	1784.51	3956.04
697.733	1585.7	3888.89
698.152	1501.46	3825.1
698.57	1518.31	3786.88
698.988	1797.98	3829.44
699.406	1471.13	3921.09
699.824	1518.31	3960.7
700.242	1528.42	3935.41
700.66	1403.74	3906.91
701.078	1508.2	3898.15
701.496	1572.22	3896.55
701.914	1629.5	3877.31
702.332	1568.85	3810.77
702.75	1461.02	3746.16
703.168	1400.37	3790.79
703.586	1552	3889.43
704.004	1491.35	3859.21
704.422	1599.18	3737.78
704.84	1589.07	3742.91
705.258	1555.37	3885.16
705.677	1450.92	3998.66
706.095	1663.2	4019.37
706.513	1693.53	3976.7
706.931	1370.04	3924.86
707.349	1467.76	3932.61
707.767	1582.33	3995.86
708.185	1548.63	4050.18
708.603	1430.7	4077.73
709.021	1380.15	4099.99
709.439	1491.35	4094.47
709.857	1612.66	4005.82
710.275	1376.78	3887.32
710.693	1434.07	3878.84
711.111	1434.07	3977.35
711.529	1680.05	4057.49
711.947	1504.83	4056.58
712.365	1548.63	3973.98
712.783	1504.83	3886.86
713.201	1578.96	3928.48
713.62	1528.42	4060.37
714.038	1487.98	4103.65
714.456	1501.46	4060.39
714.874	1501.46	4083.4
715.292	1680.05	4135.84
715.71	1555.37	4026.21
716.128	1626.13	3827.74
716.546	1390.26	3831.06
716.964	1504.83	4007.59
717.382	1525.05	4058.7
717.8	1434.07	3950.53
718.218	1548.63	3879.92
718.636	1582.33	3890.14
719.054	1430.7	3886.72
719.472	1471.13	3835.36
719.89	1494.72	3759.54
720.308	1565.48	3701.45
720.726	1440.81	3714.34
721.145	1720.48	3784.78
721.563	1477.87	3842.43
721.981	1437.44	3853.53
722.399	1444.18	3820.38
722.817	1504.83	3787.15
723.235	1484.61	3827.99
723.653	1444.18	3909.27
724.071	1511.57	3907.76
724.489	1568.85	3817.01
724.907	1514.94	3734.77
725.325	1430.7	3728.92
725.743	1548.63	3832.24
726.161	1548.63	3972.35
726.579	1568.85	3993.38
726.997	1440.81	3898.64
727.415	1696.9	3829.87
727.833	1518.31	3832.52
728.251	1393.63	3863.47
728.67	1376.78	3900.96
729.088	1403.74	3943.61
729.506	1316.13	3963.91
729.924	1434.07	3913.84
730.342	1346.46	3808.61
730.76	1525.05	3720.09
731.178	1508.2	3713.21
731.596	1464.39	3837.86
732.014	1565.48	4009.92
732.432	1423.96	4035.76
732.85	1393.63	3906.38
733.268	1373.41	3776.99
733.686	1508.2	3717.19
734.104	1602.55	3713.81
734.522	1420.59	3737.44
734.94	1430.7	3748.74
735.358	1393.63	3747.68
735.776	1437.44	3767.63
736.194	1683.42	3799.44
736.613	1430.7	3797.69
737.031	1585.7	3773.9
737.449	1528.42	3789.01
737.867	1545.26	3843.18
738.285	1572.22	3881.86
738.703	1518.31	3882.72
739.121	1410.48	3854.94
739.539	1501.46	3820.61
739.957	1558.74	3810.17
740.375	1393.63	3809.78
740.793	1366.68	3769
741.211	1592.44	3710.77
741.629	1467.76	3720.81
742.047	1521.68	3787.49
742.465	1370.04	3813.2
742.883	1434.07	3788.33
743.301	1343.09	3783.2
743.719	1437.44	3809.72
744.138	1464.39	3825.42
744.556	1265.59	3816.15
744.974	1356.57	3794.7
745.392	1565.48	3759.77
745.81	1477.87	3698.43
746.228	1397	3640.97
746.646	1373.41	3652.63
747.064	1403.74	3701.58
747.482	1413.85	3672.72
747.9	1353.2	3587.19
748.318	1454.28	3587.03
748.736	1568.85	3678.69
749.154	1511.57	3743.73
749.572	1514.94	3736.05
749.99	1410.48	3681.7
750.408	1481.24	3632.93
750.826	1471.13	3659.8
751.244	1242	3755.7
751.663	1454.28	3844.5
752.081	1450.92	3885.34
752.499	1494.72	3873.12
752.917	1403.74	3818.29
753.335	1275.7	3744.34
753.753	1464.39	3673.23
754.171	1454.28	3625.04
754.589	1541.89	3619.57
755.007	1434.07	3674.26
755.425	1383.52	3763.1
755.843	1454.28	3821.1
756.261	1464.39	3808.28
756.679	1572.22	3712.99
757.097	1211.67	3598.87
757.515	1363.31	3591.99
757.933	1326.24	3682.16
758.351	1397	3735.42
758.769	1434.07	3729.27
759.188	1423.96	3745.92
759.606	1356.57	3792.03
760.024	1464.39	3803.03
760.442	1265.59	3779.82
760.86	1501.46	3783.56
761.278	1454.28	3802.64
761.696	1481.24	3758.64
762.114	1275.7	3646.26
762.532	1474.5	3531.77
762.95	1437.44	3492.22
763.368	1282.44	3605.41
763.786	1413.85	3808.99
764.204	1295.91	3915.62
764.622	1376.78	3881.5
765.04	1447.55	3801.71
765.458	1265.59	3751.4
765.876	1481.24	3777
766.294	1450.92	3824.36
766.712	1487.98	3753.72
767.131	1272.33	3599.93
767.549	1440.81	3556.79
767.967	1208.3	3620.11
768.385	1329.61	3603.33
768.803	1589.07	3553.74
769.221	1356.57	3730.69
769.639	1636.24	4043.91
770.057	1343.09	4082.21
770.475	1208.3	3839.42
770.893	1312.76	3693.45
771.311	1282.44	3740.57
771.729	1245.37	3800.15
772.147	1366.68	3817.06
772.565	1430.7	3861.02
772.983	1157.76	3886.77
773.401	1289.17	3745.91
773.819	1535.16	3533.81
774.237	1252.11	3565.55
774.656	1555.37	3785.87
775.074	1349.83	3793.68
775.492	1353.2	3560.99
775.91	1410.48	3421.12
776.328	1386.89	3496.58
776.746	1258.85	3691.21
777.164	1218.41	3862.5
777.582	1329.61	3841.98
778	1487.98	3678.2
778.418	1454.28	3619.79
778.836	1299.28	3699.89
779.254	1235.26	3741.73
779.672	1484.61	3692.46
780.09	1386.89	3626.19
780.508	1353.2	3594.44
780.926	1107.22	3620.09
781.344	1252.11	3687.01
781.762	1319.5	3744.22
782.181	1147.65	3780.01
782.599	1376.78	3819.41
783.017	1400.37	3827.36
783.435	1295.91	3715.91
783.853	1413.85	3548.72
784.271	1366.68	3529.4
784.689	1336.35	3651.81
785.107	1336.35	3708.04
785.525	1343.09	3670.36
785.943	1316.13	3688.09
786.361	1400.37	3761.08
786.779	1397	3743
787.197	1295.91	3640.41
787.615	1386.89	3609.98
788.033	1167.87	3689.61
788.451	1316.13	3795.72
788.869	1295.91	3864.54
789.287	1279.07	3859.52
789.706	1282.44	3806.55
790.124	1420.59	3787.33
790.542	1383.52	3786.99
790.96	1295.91	3699.26
791.378	1397	3550.69
791.796	1403.74	3496.41
792.214	1356.57	3558.23
792.632	1306.02	3622.63
793.05	1309.39	3608.22
793.468	1386.89	3477.62
793.886	1393.63	3342.3
794.304	1312.76	3445.52
794.722	1403.74	3725.28
795.14	1302.65	3825.42
795.558	1319.5	3697.06
795.976	1316.13	3600.01
796.394	1248.74	3604.15
796.812	1167.87	3582.95
797.231	1518.31	3527.12
797.649	1292.54	3547.92
798.067	1144.28	3657.32
798.485	1221.78	3764.17
798.903	1198.2	3796.09
799.321	1275.7	3707.96
799.739	1177.98	3547.54
800.157	1393.63	3451.17
800.575	1191.46	3486.18
800.993	1265.59	3642.39
801.411	1295.91	3800.18
801.829	1255.48	3745.57
802.247	1302.65	3535.15
802.665	1157.76	3487.92
803.083	1124.06	3626.14
803.501	1306.02	3671.88
803.919	1326.24	3557.33
804.337	1309.39	3436.25
804.755	1366.68	3395.63
805.174	1370.04	3443.85
805.592	1302.65	3549.69
806.01	1242	3646.39
806.428	1262.22	3688.8
806.846	1285.8	3657.44
807.264	1423.96	3587.22
807.682	1282.44	3563.74
808.1	1242	3600.11
808.518	1262.22	3635.42
808.936	1306.02	3644.74
809.354	1191.46	3642.49
809.772	1312.76	3632.44
810.19	1181.35	3606.43
810.608	1417.22	3573.51
811.026	1295.91	3560.2
811.444	1151.02	3581.26
811.862	1188.09	3636.9
812.28	1134.17	3684.42
812.699	1194.83	3642.34
813.117	1093.74	3529.25
813.535	1225.15	3463.86
813.953	1319.5	3473.92
814.371	1154.39	3491.56
814.789	1336.35	3491.81
815.207	1225.15	3497.98
815.625	1221.78	3532.53
816.043	1302.65	3611.94
816.461	1295.91	3683.8
816.879	1397	3631.52
817.297	1292.54	3488.13
817.715	1221.78	3437.4
818.133	1427.33	3521.38
818.551	1252.11	3630.58
818.969	1434.07	3687.78
819.387	1194.83	3658.99
819.805	1258.85	3579.8
820.224	1238.63	3551.95
820.642	1312.76	3589.32
821.06	1245.37	3613.93
821.478	1201.56	3597.08
821.896	1359.94	3565.42
822.314	1144.28	3546.13
822.732	1437.44	3562.21
823.15	1356.57	3586.42
823.568	1268.96	3544.76
823.986	1265.59	3489.16
824.404	1346.46	3595.29
824.822	1215.04	3808.92
825.24	1235.26	3841.8
825.658	1279.07	3676.49
826.076	1161.13	3580.2
826.494	1124.06	3605.42
826.912	1228.52	3573.81
827.33	1144.28	3478.15
827.749	1107.22	3494.13
828.167	1151.02	3622.81
828.585	1194.83	3679.45
829.003	1292.54	3622.85
829.421	1006.13	3568.61
829.839	1356.57	3566.17
830.257	1353.2	3587.73
830.675	1201.56	3602.19
831.093	1174.61	3580.3
831.511	1309.39	3531.9
831.929	1295.91	3506.18
832.347	1113.96	3513.54
832.765	1208.3	3522.33
833.183	1157.76	3519.99
833.601	1208.3	3515.91
834.019	1080.26	3512.31
834.437	1309.39	3502.87
834.855	1208.3	3485.63
[truncated: 1,831 more rows]

## Sheet: Fig3c
PL intensity	n\-(c)	PL intensity	n\-(c)
10^6 counts	10^17 cm-3	10^6 counts	10^17 cm-3
	Control		Target
0.00259	0.02859	0.00259	0.01738
0.00391	0.05717	0.00391	0.03475
0.00776	0.08576	0.00776	0.05213
0.01496	0.11434	0.01496	0.0695
0.03119	0.14293	0.03119	0.08688
0.04376	0.17152	0.04376	0.10426
0.06181	0.22869	0.06181	0.13901
0.10684	0.28586	0.10684	0.17376
0.21058	0.42879	0.21058	0.26064
0.34269	0.57172	0.34269	0.34752
0.52041	0.71465	0.52041	0.43439
0.71593	0.85758	0.71593	0.52127
1.05	1.1434	1.05	0.69503
1.51	1.4293	1.51	0.86879
2.19	1.7152	2.19	1.04255
2.57	2.001	2.57	1.21631
3.27	2.2869	3.27	1.39006

## Sheet: Fig3f
without poling					poling @ 1 V for 30 s
Voltage	Current	Voltage	Current		Voltage	Current	Voltage	Current
V	mA	V	mA		V	mA	V	mA
	Control		Target			Control		Target
-0.2	-9.6925	-0.2	-10.2016		-0.2	-1.43275	-0.2	-1.31848
-0.19	-9.2204	-0.19	-9.7127		-0.19	-1.42787	-0.19	-1.29137
-0.18	-8.7457	-0.18	-9.22312		-0.18	-1.41991	-0.18	-1.26464
-0.17	-8.27132	-0.17	-8.73362		-0.17	-1.41265	-0.17	-1.23681
-0.16	-7.79624	-0.16	-8.24374		-0.16	-1.40448	-0.16	-1.20841
-0.15	-7.32076	-0.15	-7.75358		-0.15	-1.39597	-0.15	-1.17891
-0.14	-6.84472	-0.14	-7.26326		-0.14	-1.38699	-0.14	-1.14866
-0.13	-6.36842	-0.13	-6.773		-0.13	-1.37889	-0.13	-1.11741
-0.12	-5.89202	-0.12	-6.28248		-0.12	-1.37091	-0.12	-1.08532
-0.11	-5.41694	-0.11	-5.79357		-0.11	-1.36285	-0.11	-1.05214
-0.1	-4.9416	-0.1	-5.3046		-0.1	-1.35484	-0.1	-1.01749
-0.09	-4.46626	-0.09	-4.81533		-0.09	-1.34684	-0.09	-0.98131
-0.08	-3.9908	-0.08	-4.32594		-0.08	-1.33803	-0.08	-0.94396
-0.07	-3.51522	-0.07	-3.83665		-0.07	-1.32899	-0.07	-0.90511
-0.06	-3.03808	-0.06	-3.34574		-0.06	-1.31997	-0.06	-0.86474
-0.05	-2.56103	-0.05	-2.85472		-0.05	-1.31031	-0.05	-0.82337
-0.04	-2.08398	-0.04	-2.36369		-0.04	-1.30036	-0.04	-0.78076
-0.03	-1.607	-0.03	-1.87264		-0.03	-1.29008	-0.03	-0.73728
-0.02	-1.13033	-0.02	-1.38158		-0.02	-1.28001	-0.02	-0.6932
-0.01	-0.65381	-0.01	-0.8934		-0.01	-1.27034	-0.01	-0.64876
0	-0.17744	0	-0.40259		0	-1.26121	0	-0.6038
0.01	0.29869	0.01	0.08807		0.01	-1.25204	0.01	-0.5588
0.02	0.77454	0.02	0.57877		0.02	-1.24327	0.02	-0.51348
0.03	1.25023	0.03	1.06937		0.03	-1.23358	0.03	-0.46779
0.04	1.72564	0.04	1.56283		0.04	-1.22277	0.04	-0.42199
0.05	2.20071	0.05	2.05354		0.05	-1.2115	0.05	-0.37631
0.06	2.67539	0.06	2.5442		0.06	-1.19995	0.06	-0.33057
0.07	3.14967	0.07	3.03496		0.07	-1.18753	0.07	-0.28514
0.08	3.62347	0.08	3.5258		0.08	-1.17473	0.08	-0.24004
0.09	4.09684	0.09	4.01661		0.09	-1.16215	0.09	-0.19532
0.1	4.56979	0.1	4.5074		0.1	-1.14878	0.1	-0.15082
0.11	5.04223	0.11	4.99814		0.11	-1.13471	0.11	-0.10639
0.12	5.51424	0.12	5.48879		0.12	-1.12049	0.12	-0.06211
0.13	5.98588	0.13	5.97943		0.13	-1.10567	0.13	-0.01809
0.14	6.45707	0.14	6.4699		0.14	-1.08997	0.14	0.0262
0.15	6.92783	0.15	6.96033		0.15	-1.07374	0.15	0.07075
0.16	7.39814	0.16	7.45067		0.16	-1.05684	0.16	0.11553
0.17	7.86803	0.17	7.94084		0.17	-1.03893	0.17	0.16106
0.18	8.33737	0.18	8.4309		0.18	-1.02025	0.18	0.20759
0.19	8.80617	0.19	8.92083		0.19	-1.00021	0.19	0.25513
0.2	9.2744	0.2	9.41063		0.2	-0.97892	0.2	0.30374
0.21	9.74312	0.21	9.90155		0.21	-0.95645	0.21	0.3538
0.22	10.2114	0.22	10.3924		0.22	-0.93221	0.22	0.40492
0.23	10.6785	0.23	10.883		0.23	-0.90646	0.23	0.45762
0.24	11.1453	0.24	11.3736		0.24	-0.87922	0.24	0.512
0.25	11.6114	0.25	11.864		0.25	-0.85	0.25	0.5684
0.26	12.076	0.26	12.353		0.26	-0.81866	0.26	0.62682
0.27	12.5399	0.27	12.8418		0.27	-0.78573	0.27	0.68755
0.28	13.0037	0.28	13.3306		0.28	-0.75038	0.28	0.75041
0.29	13.467	0.29	13.8191		0.29	-0.71291	0.29	0.81562
0.3	13.9301	0.3	14.3072		0.3	-0.67339	0.3	0.8827
0.31	14.3928	0.31	14.7951		0.31	-0.63211	0.31	0.95184
0.32	14.8548	0.32	15.2827		0.32	-0.58857	0.32	1.02291
0.33	15.3162	0.33	15.7699		0.33	-0.54305	0.33	1.09533
0.34	15.7769	0.34	16.2567		0.34	-0.495	0.34	1.169
0.35	16.2368	0.35	16.7431		0.35	-0.44435	0.35	1.24363
0.36	16.6958	0.36	17.2291		0.36	-0.39078	0.36	1.31876
0.37	17.1546	0.37	17.7146		0.37	-0.3344	0.37	1.39409
0.38	17.6126	0.38	18.1994		0.38	-0.27506	0.38	1.46934
0.39	18.0702	0.39	18.6837		0.39	-0.21375	0.39	1.54415
0.4	18.5269	0.4	19.1673		0.4	-0.15056	0.4	1.61813
0.41	18.9831	0.41	19.6505		0.41	-0.08569	0.41	1.69041
0.42	19.4385	0.42	20.1331		0.42	-0.01927	0.42	1.76108
0.43	19.8933	0.43	20.615		0.43	0.048	0.43	1.83123
0.44	20.3472	0.44	21.0962		0.44	0.11665	0.44	1.90067
0.45	20.8006	0.45	21.5764		0.45	0.18631	0.45	1.96896
0.46	21.2534	0.46	22.0559		0.46	0.25668	0.46	2.03597
0.47	21.7054	0.47	22.5346		0.47	0.32716	0.47	2.10169
0.48	22.1569	0.48	23.0129		0.48	0.39771	0.48	2.16444
0.49	22.6077	0.49	23.4904		0.49	0.46761	0.49	2.22408
0.5	23.0578	0.5	23.9676		0.5	0.53652	0.5	2.28138
0.51	23.5072	0.51	24.444		0.51	0.60429	0.51	2.33677
0.52	23.9561	0.52	24.9194		0.52	0.67087	0.52	2.39012
0.53	24.4041	0.53	25.3939		0.53	0.73573	0.53	2.4419
0.54	24.8519	0.54	25.8675		0.54	0.79937	0.54	2.49226
0.55	25.2988	0.55	26.3403		0.55	0.86119	0.55	2.54127
0.56	25.7451	0.56	26.8124		0.56	0.92135	0.56	2.58869
0.57	26.1906	0.57	27.2838		0.57	0.9797	0.57	2.63506
0.58	26.6352	0.58	27.7541		0.58	1.03693	0.58	2.67989
0.59	27.0789	0.59	28.2238		0.59	1.09241	0.59	2.7241
0.6	27.5218	0.6	28.6923		0.6	1.1464	0.6	2.76803
0.61	27.9636	0.61	29.16		0.61	1.19907	0.61	2.81128
0.62	28.4033	0.62	29.6268		0.62	1.25076	0.62	2.85444
0.63	28.8413	0.63	30.0938		0.63	1.30095	0.63	2.89869
0.64	29.2736	0.64	30.5601		0.64	1.35023	0.64	2.94286
0.65	29.7047	0.65	31.0257		0.65	1.39848	0.65	2.98669
0.66	30.1346	0.66	31.4903		0.66	1.44545	0.66	3.03104
0.67	30.5642	0.67	31.9546		0.67	1.49069	0.67	3.0745
0.68	30.9924	0.68	32.4173		0.68	1.53454	0.68	3.11715
0.69	31.4264	0.69	32.881		0.69	1.57785	0.69	3.15908
0.7	31.8534	0.7	33.3411		0.7	1.61857	0.7	3.20074
					--	--
					--	--
					--	--
					--	--
					--	--
					--	--
					--	--
					--	--
					--	--
					--	--
					--	--
					--	--
					--	--
					--	--
					--	--
					--	--
					--	--
					--	--
					--	--
					--	--
					--	--
					--	--
					--	--
					--	--
					--	--
					--	--
					--	--
					--	--
					--	--
					--	--
					--	--
					--	--
					--	--
					--	--
					--	--
					--	--
					--	--
					--	--
					--	--
					--	--
					--	--
					--	--
					--	--
					--	--
					--	--
					--	--
					--	--
					--	--
					--	--
					--	--
					--	--
					--	--
					--	--
					--	--
					--	--
					--	--
					--	--
					--	--
					--	--
					--	--

## Sheet: fig3g
Control								Target
Energy	Intensity	Energy	Intensity	Energy	Intensity			Energy	Intensity	Energy	Intensity	Energy	Intensity
eV	a.u.	eV	a.u.	eV	a.u.			eV	a.u.	eV	a.u.	eV	a.u.
	VB		EF		CB				VB		EF		CB
-6.5	5.89007	-0.28	0.01467	-1.69	0.074			-5.1	4.73323	-0.28	0.01067	-1.62	0.02833
-6.475	5.88324	-0.23	0.01067	-1.65	0.05			-5.075	4.71198	-0.23	0.0095	-1.58	0.045
-6.45	5.87754	-0.18	0.01467	-1.61	0.026			-5.05	4.68696	-0.18	0.0095	-1.54	0.02667
-6.425	5.87724	-0.13	0.00933	-1.57	0.052			-5.025	4.66546	-0.13	0.00883	-1.5	0.03167
-6.4	5.87379	-0.08	0.00667	-1.53	0.05			-5	4.6436	-0.08	0.0095	-1.46	0.035
-6.375	5.86886	-0.03	0.01333	-1.49	0.04			-4.975	4.61477	-0.03	0.01017	-1.42	0.03667
-6.35	5.86	0.02	0.01067	-1.45	0.052			-4.95	4.59899	0.02	0.01183	-1.38	0.04333
-6.325	5.86245	0.07	0.01467	-1.41	0.016			-4.925	4.57134	0.07	0.009	-1.34	0.05
-6.3	5.85642	0.12	0.01333	-1.37	0.046			-4.9	4.54697	0.12	0.01033	-1.3	0.02667
-6.275	5.85663	0.17	0.00933	-1.33	0.046			-4.875	4.52247	0.17	0.008	-1.26	0.02667
-6.25	5.85147	0.22	0.00667	-1.29	0.054			-4.85	4.48789	0.22	0.01017	-1.22	0.055
-6.225	5.85287	0.27	0.01333	-1.25	0.036			-4.825	4.45732	0.27	0.00833	-1.18	0.03833
-6.2	5.85106	0.32	0.01067	-1.21	0.036			-4.8	4.43553	0.32	0.00967	-1.14	0.03167
-6.175	5.84555	0.37	0.012	-1.17	0.05			-4.775	4.41276	0.37	0.009	-1.1	0.02333
-6.15	5.84574	0.42	0.00933	-1.13	0.028			-4.75	4.3853	0.42	0.00767	-1.06	0.03833
-6.125	5.84269	0.47	0.012	-1.09	0.046			-4.725	4.36258	0.47	0.0085	-1.02	0.045
-6.1	5.84941	0.52	0.01067	-1.05	0.028			-4.7	4.33304	0.52	0.01067	-0.98	0.03667
-6.075	5.83972	0.57	0.008	-1.01	0.034			-4.675	4.30566	0.57	0.01083	-0.94	0.035
-6.05	5.84686	0.62	0.008	-0.97	0.028			-4.65	4.28959	0.62	0.00983	-0.9	0.045
-6.025	5.84814	0.67	0.01467	-0.93	0.018			-4.625	4.26761	0.67	0.00783	-0.86	0.03833
-6	5.85017	0.72	0.01467	-0.89	0.028			-4.6	4.24334	0.72	0.00733	-0.82	0.045
-5.975	5.85114	0.77	0.00933	-0.85	0.024			-4.575	4.21965	0.77	0.00833	-0.78	0.03667
-5.95	5.84903	0.82	0.01333	-0.81	0.044			-4.55	4.20011	0.82	0.0095	-0.74	0.04667
-5.925	5.85233	0.87	0.016	-0.77	0.04			-4.525	4.18431	0.87	0.0115	-0.7	0.03333
-5.9	5.84769	0.92	0.00933	-0.73	0.038			-4.5	4.16081	0.92	0.00683	-0.66	0.04833
-5.875	5.84848	0.97	0.01333	-0.69	0.026			-4.475	4.15169	0.97	0.00967	-0.62	0.04167
-5.85	5.85254	1.02	0.00667	-0.65	0.038			-4.45	4.1412	1.02	0.00883	-0.58	0.04833
-5.825	5.84986	1.07	0.01067	-0.61	0.034			-4.425	4.12655	1.07	0.01067	-0.54	0.04167
-5.8	5.8589	1.12	0.01733	-0.57	0.028			-4.4	4.1071	1.12	0.009	-0.5	0.05667
-5.775	5.85916	1.17	0.012	-0.53	0.01			-4.375	4.1066	1.17	0.00767	-0.46	0.02833
-5.75	5.85562	1.22	0.00933	-0.49	0.018			-4.35	4.1011	1.22	0.01033	-0.42	0.05167
-5.725	5.85427	1.27	0.01867	-0.45	0.014			-4.325	4.08173	1.27	0.01	-0.38	0.06
-5.7	5.85808	1.32	0.00933	-0.41	0.018			-4.3	4.07905	1.32	0.01117	-0.34	0.07333
-5.675	5.85357	1.37	0.01467	-0.37	0.02			-4.275	4.07735	1.37	0.00933	-0.3	0.09167
-5.65	5.84366	1.42	0.01067	-0.33	0.018			-4.25	4.07368	1.42	0.01233	-0.26	0.07833
-5.625	5.84229	1.47	0.01467	-0.29	0.03			-4.225	4.07076	1.47	0.01067	-0.22	0.09667
-5.6	5.83763	1.52	0.012	-0.25	0.032			-4.2	4.06189	1.52	0.01083	-0.18	0.10167
-5.575	5.83941	1.57	0.00667	-0.21	0.032			-4.175	4.05764	1.57	0.01317	-0.14	0.10333
-5.55	5.84043	1.62	0.016	-0.17	0.028			-4.15	4.05447	1.62	0.01283	-0.1	0.14333
-5.525	5.84383	1.67	0.008	-0.13	0.04			-4.125	4.04921	1.67	0.01217	-0.06	0.15
-5.5	5.8324	1.72	0.02133	-0.09	0.036			-4.1	4.05095	1.72	0.0115	-0.02	0.14667
-5.475	5.81817	1.77	0.01467	-0.05	0.03			-4.075	4.05054	1.77	0.0115	0.02	0.19833
-5.45	5.8134	1.82	0.02	-0.01	0.038			-4.05	4.04611	1.82	0.013	0.06	0.19
-5.425	5.80956	1.87	0.00667	0.03	0.032			-4.025	4.04246	1.87	0.01167	0.1	0.26667
-5.4	5.80854	1.92	0.00933	0.07	0.024			-4	4.04385	1.92	0.01517	0.14	0.33667
-5.375	5.80368	1.97	0.02	0.11	0.058			-3.975	4.03207	1.97	0.0125	0.18	0.36833
-5.35	5.80874	2.02	0.00933	0.15	0.072			-3.95	4.03202	2.02	0.01167	0.22	0.41333
-5.325	5.79723	2.07	0.00667	0.19	0.06			-3.925	4.02764	2.07	0.01267	0.26	0.45667
-5.3	5.79012	2.12	0.00667	0.23	0.06			-3.9	4.01841	2.12	0.015	0.3	0.56333
-5.275	5.78122	2.17	0.016	0.27	0.076			-3.875	4.02194	2.17	0.014	0.34	0.71333
-5.25	5.76816	2.22	0.00533	0.31	0.08			-3.85	4.02268	2.22	0.01367	0.38	0.73167
-5.225	5.76639	2.27	0.01467	0.35	0.126			-3.825	4.00878	2.27	0.0145	0.42	0.915
-5.2	5.75929	2.32	0.012	0.39	0.132			-3.8	4.0079	2.32	0.0135	0.46	0.99667
-5.175	5.75269	2.37	0.016	0.43	0.158			-3.775	4.00609	2.37	0.013	0.5	1.14333
-5.15	5.74804	2.42	0.02533	0.47	0.232			-3.75	3.99668	2.42	0.01367	0.54	1.37167
-5.125	5.74018	2.47	0.01467	0.51	0.258			-3.725	3.99411	2.47	0.0145	0.58	1.43667
-5.1	5.72992	2.52	0.01067	0.55	0.264			-3.7	3.99411	2.52	0.01667	0.62	1.665
-5.075	5.70781	2.57	0.00933	0.59	0.406			-3.675	3.98644	2.57	0.01233	0.66	1.82333
-5.05	5.70608	2.62	0.01333	0.63	0.444			-3.65	3.97756	2.62	0.017	0.7	1.995
-5.025	5.70472	2.67	0.01333	0.67	0.518			-3.625	3.98161	2.67	0.01767	0.74	2.175
-5	5.69272	2.72	0.01467	0.71	0.664			-3.6	3.96969	2.72	0.02	0.78	2.29
-4.975	5.67667	2.77	0.00667	0.75	0.7			-3.575	3.96257	2.77	0.01567	0.82	2.48167
-4.95	5.66336	2.82	0.00667	0.79	0.834			-3.55	3.95947	2.82	0.01767	0.86	2.62667
-4.925	5.65856	2.87	0.016	0.83	0.904			-3.525	3.94817	2.87	0.02317	0.9	2.795
-4.9	5.64734	2.92	0.01333	0.87	1.124			-3.5	3.94607	2.92	0.0195	0.94	2.89167
-4.875	5.63701	2.97	0.016	0.91	1.172			-3.475	3.92288	2.97	0.02083	0.98	3.10667
-4.85	5.62881	3.02	0.02	0.95	1.342			-3.45	3.9214	3.02	0.0215	1.02	3.23667
-4.825	5.6185	3.07	0.02	0.99	1.444			-3.425	3.92197	3.07	0.021	1.06	3.28
-4.8	5.60675	3.12	0.016	1.03	1.622			-3.4	3.91551	3.12	0.02383	1.1	3.5
-4.775	5.59473	3.17	0.01067	1.07	1.792			-3.375	3.90653	3.17	0.0225	1.14	3.59167
-4.75	5.58842	3.22	0.01067	1.11	1.938			-3.35	3.90185	3.22	0.0235	1.18	3.685
-4.725	5.57126	3.27	0.01867	1.15	2.11			-3.325	3.88325	3.27	0.0255	1.22	3.765
-4.7	5.55122	3.32	0.012	1.19	2.116			-3.3	3.87429	3.32	0.0315	1.26	3.90333
-4.675	5.53976	3.37	0.012	1.23	2.488			-3.275	3.86813	3.37	0.0335	1.3	4.05667
-4.65	5.52515	3.42	0.01067	1.27	2.662			-3.25	3.85283	3.42	0.03567	1.34	3.88833
-4.625	5.50949	3.47	0.02133	1.31	2.866			-3.225	3.84476	3.47	0.03683	1.38	4.12667
-4.6	5.50305	3.52	0.02	1.35	3.078			-3.2	3.821	3.52	0.046	1.42	3.93
-4.575	5.49544	3.57	0.02267	1.39	3.142			-3.175	3.80865	3.57	0.04617	1.46	4.135
-4.55	5.47914	3.62	0.02267	1.43	3.37			-3.15	3.79391	3.62	0.05367	1.5	4.06
-4.525	5.46832	3.67	0.016	1.47	3.6			-3.125	3.78088	3.67	0.05483	1.54	3.9
-4.5	5.45372	3.72	0.01733	1.51	3.552			-3.1	3.77393	3.72	0.05883	1.58	4.065
-4.475	5.44757	3.77	0.02667	1.55	3.756			-3.075	3.75764	3.77	0.06433	1.62	3.87333
-4.45	5.43737	3.82	0.02667	1.59	3.946			-3.05	3.73582	3.82	0.06733	1.66	3.99333
-4.425	5.42527	3.87	0.03333	1.63	4.078			-3.025	3.72427	3.87	0.1125	1.7	3.93
-4.4	5.41306	3.92	0.02933	1.67	4.13			-3	3.70234	3.92	0.86083	1.74	3.985
-4.375	5.42311	3.97	0.04933	1.71	4.3			-2.975	3.69517	3.97	2.28317	1.78	3.78833
-4.35	5.41932	4.02	0.03333	1.75	4.29			-2.95	3.66775	4.02	3.0705	1.82	3.75333
-4.325	5.41378	4.07	0.032	1.79	4.414			-2.925	3.65548	4.07	3.517	1.86	3.865
-4.3	5.40113	4.12	0.03333	1.83	4.532			-2.9	3.6332	4.12	3.84633	1.9	3.69833
-4.275	5.39766	4.17	0.06933	1.87	4.416			-2.875	3.61104	4.17	4.11117	1.94	3.88167
-4.25	5.39526	4.22	0.23467	1.91	4.568			-2.85	3.59451	4.22	4.2305	1.98	3.885
-4.225	5.38833	4.27	0.54267	1.95	4.642			-2.825	3.56928	4.27	4.40867	2.02	3.76
-4.2	5.37545	4.32	1.11333	1.99	4.612			-2.8	3.5498	4.32	4.553	2.06	3.78
-4.175	5.38428	4.37	1.74133	2.03	4.584			-2.775	3.5263	4.37	4.6075	2.1	3.875
-4.15	5.37773	4.42	2.376	2.07	4.624			-2.75	3.49987	4.42	4.6205	2.14	3.965
-4.125	5.37883	4.47	2.97733	2.11	4.382			-2.725	3.48246	4.47	4.66	2.18	3.82333
-4.1	5.37734	4.52	3.42667	2.15	4.608			-2.7	3.4579	4.52	4.69983	2.22	3.87167
-4.075	5.36523	4.57	3.76533	2.19	4.646			-2.675	3.44874	4.57	4.65267	2.26	4.065
-4.05	5.36663	4.62	4.07333	2.23	4.512			-2.65	3.41662	4.62	4.60617	2.3	4.06333
-4.025	5.37395	4.67	4.45333	2.27	4.354			-2.625	3.39218	4.67	4.59683	2.34	4.08667
-4	5.36494	4.72	4.272	2.31	4.48			-2.6	3.36448	4.72	4.54383	2.38	4.26333
-3.975	5.36581	4.77	4.448	2.35	4.398			-2.575	3.33462	4.77	4.46133	2.42	4.07833
-3.95	5.36782	4.82	4.584	2.39	4.212			-2.55	3.31258	4.82	4.402	2.46	4.16833
-3.925	5.36815	4.87	4.63867	2.43	4.296			-2.525	3.30773	4.87	4.3	2.5	4.28
-3.9	5.3558	4.92	4.71733	2.47	4.234			-2.5	3.26092	4.92	4.22133	2.54	4.18167
-3.875	5.35965	4.97	4.684	2.51	4.294			-2.475	3.22981	4.97	4.13017	2.58	4.375
-3.85	5.35936	5.02	4.89467	2.55	4.262			-2.45	3.20441	5.02	4.057	2.62	4.22667
-3.825	5.34127	5.07	4.81067	2.59	4.386			-2.425	3.18998	5.07	4.0095	2.66	4.31667
-3.8	5.33539	5.12	4.75467	2.63	4.412			-2.4	3.14651	5.12	3.93117	2.7	4.25833
-3.775	5.33826	5.17	4.744	2.67	4.378			-2.375	3.11823	5.17	3.8165	2.74	4.33
-3.75	5.32257	5.22	4.66667	2.71	4.374			-2.35	3.08421	5.22	3.81583	2.78	4.12346
-3.725	5.31964	5.27	4.708	2.75	4.246			-2.325	3.04796	5.27	3.73283	2.82	4.23563
-3.7	5.32925	5.32	4.67333	2.79	4.434			-2.3	2.99909	5.32	3.613	2.86	4.23
-3.675	5.31369	5.37	4.68933	2.83	4.516			-2.275	2.96604	5.37	3.57467	2.9	4.32231
-3.65	5.31066	5.42	4.728	2.87	4.446			-2.25	2.91894	5.42	3.522	2.94	4.25676
-3.625	5.30816	5.47	4.52533	2.91	4.528			-2.225	2.87877	5.47	3.43267	2.98	4.2112
-3.6	5.29668	5.52	4.38133	2.95	4.448			-2.2	2.83277	5.52	3.36517
-3.575	5.29336	5.57	4.29467	2.99	4.532			-2.175	2.78073	5.57	3.32417
-3.55	5.28461	5.62	4.36533	--	--			-2.15	2.73364	5.62	3.25083
-3.525	5.27221	5.67	4.252	--	--			-2.125	2.67048	5.67	3.17217
-3.5	5.2816	5.72	4.16533	--	--			-2.1	2.62065	5.72	3.16383
-3.475	5.26536	5.77	4.11067	--	--			-2.075	2.54059	5.77	3.11483
-3.45	5.23961	5.82	3.94	--	--			-2.05	2.46754	5.82	3.04733
-3.425	5.24687	5.87	3.89467	--	--			-2.025	2.40828	5.87	2.99917
-3.4	5.23102	5.92	3.768	--	--			-2	2.33482	5.92	2.957
-3.375	5.21495	5.97	3.66267	--	--			-1.975	2.27698	5.97	2.876
-3.35	5.20007	6.02	3.51467	--	--			-1.95	2.18455	6.02	2.861
-3.325	5.18498	6.07	3.45467	--	--			-1.925	2.10313	6.07	2.80967
-3.3	5.18026	6.12	3.34267	--	--			-1.9	2.04089	6.12	2.77583
-3.275	5.16975	6.17	3.27333	--	--			-1.875	1.94893	6.17	2.73283
-3.25	5.14486	6.22	3.21867	--	--			-1.85	1.87049	6.22	2.68583
-3.225	5.13856	6.27	3.128	--	--			-1.825	1.79219	6.27	2.60033
-3.2	5.12511	6.32	3.04667	--	--			-1.8	1.72012	6.32	2.60667
-3.175	5.1067	6.37	2.872	--	--			-1.775	1.66386	6.37	2.53133
-3.15	5.09378	6.42	2.83333	--	--			-1.75	1.55134	6.42	2.48933
-3.125	5.07039	6.47	2.83333	--	--			-1.725	1.47205	6.47	2.45833
-3.1	5.04739	6.52	2.79333	--	--			-1.7	1.42846	6.52	2.43483
-3.075	5.04222	6.57	2.72533	--	--			-1.675	1.31259	6.57	2.38883
-3.05	5.01204	6.62	2.64	--	--			-1.65	1.25638	6.62	2.34783
-3.025	4.9807	6.67	2.576	--	--			-1.625	1.17586	6.67	2.32233
-3	4.96363	6.72	2.552	--	--			-1.6	1.0588	6.72	2.30383
-2.975	4.93994	6.77	2.39333	--	--			-1.575	1.09859	6.77	2.24067
-2.95	4.92384	6.82	2.40133	--	--			-1.55	1.06136	6.82	2.2025
-2.925	4.8945	6.87	2.39467	--	--			-1.525	1.04322	6.87	2.19217
-2.9	4.87683	6.92	2.28	--	--			-1.5	0.92235	6.92	2.15867
-2.875	4.85419	6.97	2.25333	--	--			-1.475	0.93176	6.97	2.159
-2.85	4.84891	7.02	2.13467	--	--			-1.45	0.93487	7.02	2.08833
-2.825	4.82941	7.07	2.156	--	--			-1.425	0.8523	7.07	2.055
-2.8	4.79956	7.12	2.13867	--	--			-1.4	0.84877	7.12	2.03033
-2.775	4.76921	7.17	2.01467	--	--			-1.375	0.89982	7.17	1.99517
-2.75	4.74184	7.22	1.92533	--	--			-1.35	0.8765	7.22	1.94
-2.725	4.71709	7.27	1.91333					-1.325	0.78951	7.27	1.92767
-2.7	4.70891	7.32	1.97333					-1.3	0.75772	7.32	1.85583
-2.675	4.68279	7.37	1.91067					-1.275	0.72431	7.37	1.84183
-2.65	4.65365	7.42	1.80267					-1.25	0.66607	7.42	1.801
-2.625	4.62385	7.47	1.81467					-1.225	0.59691	7.47	1.77117
-2.6	4.60163	7.52	1.69867					-1.2	0.71132	7.52	1.7245
-2.575	4.57489	7.57	1.672					-1.175	0.67537	7.57	1.68367
-2.55	4.55531	7.62	1.612					-1.15	0.73283	7.62	1.6375
-2.525	4.53669	7.67	1.69467					-1.125	0.66607	7.67	1.614
-2.5	4.5023	7.72	1.66933					-1.1	0.58108	7.72	1.5755
-2.475	4.46843	7.77	1.58					-1.075	0.70252	7.77	1.5575
-2.45	4.4533	7.82	1.52533					-1.05	0.66136	7.82	1.52017
-2.425	4.41257	7.87	1.51467					-1.025	0.68455	7.87	1.49917
-2.4	4.37583	7.92	1.46933					-1	0.54259	7.92	1.44683
-2.375	4.33357	7.97	1.38933					-0.975	0.6422	7.97	1.398
-2.35	4.29337	8.02	1.392					-0.95	0.54259	8.02	1.39367
-2.325	4.24312	8.07	1.36					-0.925	0.54259	8.07	1.34883
-2.3	4.19839	8.12	1.36933					-0.9	0.50768	8.12	1.31433
-2.275	4.15619	8.17	1.428					-0.875	0.51363	8.17	1.29583
-2.25	4.09548	8.22	1.32533					-0.85	0.41813	8.22	1.253
-2.225	4.06346	8.27	1.31333					-0.825	0.30618	8.27	1.24333
-2.2	4.00191	8.32	1.30933					-0.8	0.38291	8.32	1.23
-2.175	3.92303	8.37	1.276					-0.775	0.25539	8.37	1.21233
-2.15	3.85392	8.42	1.24933					-0.75	0.28969	8.42	1.1685
-2.125	3.79547	8.47	1.11867					-0.725	0.20982	8.47	1.1785
-2.1	3.69317	8.52	1.11733					-0.7	0.32227	8.52	1.152
-2.075	3.61453	8.57	1.14933					-0.675	0.34567	8.57	1.12467
-2.05	3.53044	8.62	1.072					-0.65	0.29799	8.62	1.1275
-2.025	3.45736	8.67	1.036					-0.625	0.21919	8.67	1.0995
-2	3.35119	8.72	1.06					-0.6	0.28969	8.72	1.0835
-1.975	3.25719	8.77	1.03867					-0.575	0.12954	8.77	1.09517
-1.95	3.1513	8.82	1.02267					-0.55	0.21919	8.82	1.0825
-1.925	3.05835	8.87	1.08267					-0.525	0.03796	8.87	1.1
-1.9	2.93788	8.92	1.08133					-0.5	0.03796	8.92	1.078
-1.875	2.83061	8.97	0.96933					-0.475	0.12954	8.97	1.06117
-1.85	2.73917	9.02	1.01733					-0.45	0.06209	9.02	1.05283
-1.825	2.6681	9.07	0.95067					-0.425	-0.08328	9.07	1.05017
-1.8	2.5657	9.12	0.93067					-0.4	0.03796	9.12	1.04983
-1.775	2.40061	9.17	0.93067					-0.375	0	9.17	1.05917
-1.75	2.36483	9.22	0.95333							9.22	1.05367
-1.725	2.20349	9.27	0.94							9.27	1.052
-1.7	2.08908	9.32	0.84133							9.32	1.08633
-1.675	1.99652	9.37	0.89067							9.37	1.08667
-1.65	1.97533	9.42	0.90533							9.42	1.1055
-1.625	1.88103	9.47	0.852							9.47	1.11383
-1.6	1.68771	9.52	0.872							9.52	1.12283
-1.575	1.65215	9.57	0.876							9.57	1.1265
-1.55	1.62315	9.62	0.89867							9.62	1.1355
-1.525	1.52985	9.67	0.868							9.67	1.16083
-1.5	1.52386	9.72	0.89467							9.72	1.15967
-1.475	1.31411	9.77	0.88267							9.77	1.1525
-1.45	1.34788	9.82	0.92267							9.82	1.16133
-1.425	1.26289	9.87	0.832							9.87	1.17783
-1.4	1.19539	9.92	0.83733							9.92	1.1945
-1.375	1.234	9.97	0.85733							9.97	1.188
-1.35	1.1317	10.02	0.86							10.02	1.20967
-1.325	1.18657	10.07	0.896							10.07	1.24183
-1.3	1.17317	10.12	0.884							10.12	1.21933
-1.275	1.08316	10.17	0.93333							10.17	1.2185
-1.25	1.1317	10.22	0.9							10.22	1.228
-1.225	0.94843	10.27	0.91867							10.27	1.2185
-1.2	1.1364	10.32	0.90667							10.32	1.22133
-1.175	0.97144	10.37	0.83333							10.37	1.2035
-1.15	1.0103	10.42	0.90533							10.42	1.18967
-1.125	0.85627	10.47	0.912							10.47	1.21617
-1.1	0.99386	10.52	0.88933							10.52	1.21167
-1.075	0.97144	10.57	0.91733							10.57	1.20317
-1.05	0.9005	10.62	0.90533							10.62	1.21317
-1.025	0.86914	10.67	0.87067							10.67	1.21417
-1	0.85627	10.72	0.872							10.72	1.20417
-0.975	0.82324	10.77	0.88133							10.77	1.17983
-0.95	0.78187	10.82	0.84933							10.82	1.1795
-0.925	0.76042	10.87	0.884							10.87	1.20717
-0.9	0.76763	10.92	0.88267							10.92	1.19783
-0.875	0.73843	10.97	0.868							10.97	1.18983
-0.85	0.65267	11.02	0.87333							11.02	1.18967
-0.825	0.70822	11.07	0.94533							11.07	1.20817
-0.8	0.66083	11.12	0.88533							11.12	1.21917
-0.775	0.54832	11.17	0.87867							11.17	1.22617
-0.75	0.60206	11.22	0.87333							11.22	1.24
-0.725	0.52014	11.27	0.86							11.27	1.20683
-0.7	0.52964	11.32	0.91733							11.32	1.21533
-0.675	0.52964	11.37	0.85867							11.37	1.18633
-0.65	0.51055	11.42	0.92							11.42	1.2
-0.625	0.38625	11.47	0.90267							11.47	1.20333
-0.6	0.54832	11.52	0.908							11.52	1.19583
-0.575	0.42969	11.57	0.90933							11.57	1.203
-0.55	0.27976	11.62	0.87867							11.62	1.202
-0.525	0.26708	11.67	0.82533							11.67	1.184
-0.5	0.35218	11.72	0.90133							11.72	1.18567
-0.475	0.31672	11.77	0.896							11.77	1.17833
-0.45	0.18684	11.82	0.95067							11.82	1.1985
-0.425	0.17272	11.87	0.91733							11.87	1.19033
-0.4	0.08279	11.92	0.87333							11.92	1.19517
-0.375	0.08279	11.97	0.892							11.97	1.20133
-0.35		12.02	0.95867							12.02	1.18967
-0.325		12.07	0.908							12.07	1.17517
-0.3		12.12	0.90133							12.12	1.1595
-0.275		12.17	0.916							12.17	1.16917
-0.25		12.22	0.92667							12.22	1.16683
-0.225		12.27	0.91333							12.27	1.16833
-0.2		12.32	0.87067							12.32	1.17817
-0.175		12.37	0.95067							12.37	1.18283
-0.15		12.42	0.89733							12.42	1.18617
-0.125		12.47	0.89867							12.47	1.18317
-0.1		12.52	0.88133							12.52	1.16867
-0.075		12.57	0.96933							12.57	1.19067
-0.05		12.62	0.9							12.62	1.19833
-0.025		12.67	0.872							12.67	1.18367
0		12.72	0.864							12.72	1.18833
0.025		12.77	0.88							12.77	1.19433
0.05		12.82	0.864							12.82	1.20933
0.075		12.87	0.85333							12.87	1.22083
0.1		12.92	0.84667							12.92	1.1975
0.125		12.97	0.88133							12.97	1.214
0.15		13.02	0.82667							13.02	1.23
0.175		13.07	0.85067							13.07	1.216
0.2		13.12	0.80133							13.12	1.24167
0.225		13.17	0.82133							13.17	1.23483
0.25		13.22	0.84							13.22	1.24033
0.275		13.27	0.83733							13.27	1.25783
0.3		13.32	0.82667							13.32	1.27333
0.325		13.37	0.804							13.37	1.2825
0.35		13.42	0.80667							13.42	1.30683
0.375		13.47	0.80533							13.47	1.3195
0.4		13.52	0.80267							13.52	1.30583
0.425		13.57	0.78533							13.57	1.329
0.45		13.62	0.80667							13.62	1.33983
0.475		13.67	0.82933							13.67	1.32817
0.5		13.72	0.73867							13.72	1.348
0.525		13.77	0.784							13.77	1.3445
		13.82	0.752							13.82	1.34617
		13.87	0.80667							13.87	1.33317
		13.92	0.79333							13.92	1.343
		13.97	0.82533							13.97	1.3475
		14.02	0.75467							14.02	1.34717
		14.07	0.732							14.07	1.34667
		14.12	0.72133							14.12	1.33167
		14.17	0.744							14.17	1.3415
		14.22	0.74933							14.22	1.29833
		14.27	0.75467							14.27	1.281
		14.32	0.73467							14.32	1.28
		14.37	0.736							14.37	1.27
		14.42	0.724							14.42	1.2535
		14.47	0.736							14.47	1.22217
		14.52	0.70267							14.52	1.20967
		14.57	0.7							14.57	1.2025
		14.62	0.69733							14.62	1.18017
		14.67	0.672							14.67	1.15417
		14.72	0.632							14.72	1.133
		14.77	0.67067							14.77	1.12467
		14.82	0.62							14.82	1.0925
		14.87	0.65867							14.87	1.06483
		14.92	0.60667							14.92	1.05917
		14.97	0.63867							14.97	1.04117
		15.02	0.63333							15.02	1.01517
		15.07	0.65467							15.07	1.01667
		15.12	0.65333							15.12	0.97883
		15.17	0.656							15.17	0.94317
		15.22	0.652							15.22	0.91883
		15.27	0.66533							15.27	0.91883
		15.32	0.672							15.32	0.90767
		15.37	0.628							15.37	0.8965
		15.42	0.616							15.42	0.86467
		15.47	0.596							15.47	0.8495
		15.52	0.64667							15.52	0.8225
		15.57	0.64267							15.57	0.79483
		15.62	0.60933							15.62	0.76567
		15.67	0.64267							15.67	0.741
		15.72	0.59733							15.72	0.727
		15.77	0.58267							15.77	0.67817
		15.82	0.58533							15.82	0.67133
		15.87	0.58933							15.87	0.636
		15.92	0.63867							15.92	0.601
		15.97	0.608							15.97	0.5695
		16.02	0.55067							16.02	0.55367
		16.07	0.58933							16.07	0.51633
		16.12	0.54667							16.12	0.509
		16.17	0.54933							16.17	0.45533
		16.22	0.54133							16.22	0.4275
		16.27	0.54267							16.27	0.38717
		16.32	0.53067							16.32	0.36817
		16.37	0.51867							16.37	0.34067
		16.42	0.52267							16.42	0.3175
		16.47	0.49333							16.47	0.29767
		16.52	0.47467							16.52	0.28367
		16.57	0.488							16.57	0.24717
		16.62	0.476							16.62	0.2315
		16.67	0.41067							16.67	0.22
		16.72	0.42533							16.72	0.21583
		16.77	0.47467							16.77	0.21617
		16.82	0.42533							16.82	0.203
		16.87	0.36267							16.87	0.19067
		16.92	0.38267							16.92	0.18533
		16.97	0.40533							16.97	0.18217
		17.02	0.39867							17.02	0.18183
		17.07	0.4							17.07	0.18167
		17.12	0.37333							17.12	0.179
		17.17	0.35067							17.17	0.17983
		17.22	0.35333							17.22	0.17883
		17.27	0.35867							17.27	0.17683
		17.32	0.37867							17.32	0.16817
		17.37	0.36267							17.37	0.177
		17.42	0.36667							17.42	0.17917
		17.47	0.34933							17.47	0.16617
		17.52	0.34533							17.52	0.16317
		17.57	0.352							17.57	0.15883
		17.62	0.37467							17.62	0.16017
		17.67	0.36667							17.67	0.15467
		17.72	0.35867							17.72	0.151
		17.77	0.32533							17.77	0.14517
		17.82	0.34533							17.82	0.14867
		17.87	0.32933							17.87	0.14133
		17.92	0.328							17.92	0.1375
		17.97	0.31733							17.97	0.1375
		18.02	0.32							18.02	0.1325
		18.07	0.3							18.07	0.11717
		18.12	0.3							18.12	0.12133
		18.17	0.24933							18.17	0.11767
		18.22	0.24667							18.22	0.11233
		18.27	0.21067							18.27	0.10683
		18.32	0.224							18.32	0.09767
		18.37	0.21467							18.37	0.091
		18.42	0.20267							18.42	0.08683
		18.47	0.196							18.47	0.0815
		18.52	0.2							18.52	0.06867
		18.57	0.168							18.57	0.07117
		18.62	0.18533							18.62	0.06433
		18.67	0.16533							18.67	0.05917
		18.72	0.14533							18.72	0.05633
		18.77	0.16133							18.77	0.05583
		18.82	0.13067							18.82	0.04267
		18.87	0.11733							18.87	0.04233
		18.92	0.10667							18.92	0.03583
		18.97	0.088							18.97	0.03017
		19.02	0.08933							19.02	0.0305
		19.07	0.06667							19.07	0.02667
		19.12	0.06933							19.12	0.02567
		19.17	0.056							19.17	0.02117
		19.22	0.048							19.22	0.01433
		19.27	0.03467							19.27	0.01233
		19.32	0.02667							19.32	0.00867
		19.37	0.016							19.37	0.00667
		19.42	0.01067							19.42	0.0055
		19.47	0.01067							19.47	0.0035
		19.52	0.012							19.52	0.004
		19.57	0.01067							19.57	0.00233
		19.62	0.00533							19.62	0.00217
		19.67	0.004							19.67	0.00167
		19.72	0.004							19.72	0.00133
		19.77	0.00133							19.77	0.0015
		19.82	0.008							19.82	0.0005
		19.87	0.004							19.87	0.000666667
		19.92	0.00267							19.92	0.00117
		19.97	0.00267							19.97	0.001
		20.02	0.00667							20.02	0.00117
		20.07	0.004							20.07	0.001
		20.12	0.00267							20.12	0.000666667
		20.17	0.00267							20.17	0.001
		20.22	0.004							20.22	0.001
		20.27	0							20.27	0.00133
		20.32	0.00133							20.32	0.000833333
		20.37	0.00133							20.37	0.000666667
		20.42	0							20.42	0.00117
		20.47	0.00133							20.47	0.000666667
		20.52	0.00267							20.52	0.001
		20.57	0.00133							20.57	0.000166667
		20.62	0							20.62	0.00117
		20.67	0.00267							20.67	0.000666667
		20.72	0							20.72	0.001
		20.77	0.004							20.77	0.0005
		20.82	0							20.82	0.000166667
		20.87	0.00133							20.87	0.000333333
		20.92	0.00133							20.92	0
		20.97	0							20.97	0.000166667
		21.02	0.004							21.02	0
		21.07	0.00133							21.07	0.000333333
		21.12	0							21.12	0.0005
		21.17	0.00133							21.17	0
		21.22	0.00133							21.22	0
		21.27	0.00133							21.27	0.000166667
		21.32	0							21.32	0
		21.37	0							21.37	0
		21.42	0							21.42	0.000166667
		21.47	0							21.47	0.000166667
		21.52	0							21.52	0.000333333
		21.57	0							21.57	0.000166667
		21.62	0							21.62	0
		21.67	0							21.67	0
		21.72	0.00133							21.72	0
		21.77	0							21.77	0.000333333
		21.82	0							21.82	0
		21.87	0							21.87	0
		21.92	0							21.92	0
		21.97	0							21.97	0.000166667
		22.02	0							22.02	0
		22.07	0							22.07	0
		22.12	0							22.12	0
		22.17	0							22.17	0
		22.22	0.00133							22.22	0
		22.27	0							22.27	0
		22.32	0							22.32	0
		22.37	0.00133							22.37	0.000166667
		22.42	0							22.42	0
		22.47	0							22.47	0.000166667
		22.52	0							22.52	0.000166667
		22.57	0							22.57	0.000166667
		22.62	0.00133							22.62	0
		22.67	0							22.67	0
		22.72	0.00133							22.72	0

## Sheet: Fig4b
Control					Target
Voltage	Current density	Voltage	Current density		Voltage	Current density	Voltage	Current density
V	mA/cm2	V	mA/cm2		V	mA/cm2	V	mA/cm2
	Control (Forward)		Control (Reverse)			Target (Forward)		Target (Reverse)
-0.2	-22.9737	1.2	72.5747		-0.2	-23.2893	1.2	44.6357
-0.18	-22.924	1.18	54.4948		-0.18	-23.285	1.18	27.2116
-0.16	-22.9524	1.16	41.286		-0.16	-23.2738	1.16	17.0134
-0.14	-22.9444	1.14	27.8649		-0.14	-23.2661	1.14	6.01761
-0.12	-22.9483	1.12	16.619		-0.12	-23.2554	1.12	-2.36055
-0.1	-22.9437	1.1	7.29355		-0.1	-23.2471	1.1	-8.65475
-0.08	-22.9334	1.08	-0.25143		-0.08	-23.2404	1.08	-13.3679
-0.06	-22.9254	1.06	-6.23221		-0.06	-23.2388	1.06	-16.6693
-0.04	-22.9223	1.04	-10.8678		-0.04	-23.2376	1.04	-18.9498
-0.02	-22.9128	1.02	-14.4014		-0.02	-23.2389	1.02	-20.4587
0	-22.9028	1	-16.9907		0	-23.2474	1	-21.4267
0.02	-22.8994	0.98	-18.8611		0.02	-23.2533	0.98	-22.0236
0.04	-22.8947	0.96	-20.1733		0.04	-23.2612	0.96	-22.39
0.06	-22.8898	0.94	-21.0684		0.06	-23.2627	0.94	-22.6116
0.08	-22.8898	0.92	-21.6715		0.08	-23.265	0.92	-22.7474
0.1	-22.8917	0.9	-22.0714		0.1	-23.2534	0.9	-22.8342
0.12	-22.8891	0.88	-22.3256		0.12	-23.2403	0.88	-22.8909
0.14	-22.8851	0.86	-22.493		0.14	-23.2201	0.86	-22.9329
0.16	-22.8771	0.84	-22.601		0.16	-23.2038	0.84	-22.9719
0.18	-22.8696	0.82	-22.6703		0.18	-23.1885	0.82	-23.0067
0.2	-22.8596	0.8	-22.7228		0.2	-23.1804	0.8	-23.0308
0.22	-22.8436	0.78	-22.7659		0.22	-23.1782	0.78	-23.0513
0.24	-22.8337	0.76	-22.7993		0.24	-23.184	0.76	-23.0661
0.26	-22.8258	0.74	-22.8278		0.26	-23.1956	0.74	-23.0749
0.28	-22.817	0.72	-22.846		0.28	-23.2094	0.72	-23.0801
0.3	-22.8157	0.7	-22.8571		0.3	-23.2127	0.7	-23.087
0.32	-22.8205	0.68	-22.8658		0.32	-23.2084	0.68	-23.0986
0.34	-22.8184	0.66	-22.8683		0.34	-23.204	0.66	-23.106
0.36	-22.8193	0.64	-22.872		0.36	-23.2014	0.64	-23.1137
0.38	-22.8129	0.62	-22.8801		0.38	-23.1933	0.62	-23.1149
0.4	-22.8055	0.6	-22.8813		0.4	-23.1957	0.6	-23.119
0.42	-22.8001	0.58	-22.8853		0.42	-23.2064	0.58	-23.1202
0.44	-22.7924	0.56	-22.8879		0.44	-23.2133	0.56	-23.1236
0.46	-22.7816	0.54	-22.8892		0.46	-23.2189	0.54	-23.1246
0.48	-22.7763	0.52	-22.8928		0.48	-23.2276	0.52	-23.1276
0.5	-22.7623	0.5	-22.8994		0.5	-23.2321	0.5	-23.135
0.52	-22.7487	0.48	-22.9048		0.52	-23.2316	0.48	-23.1462
0.54	-22.7406	0.46	-22.9147		0.54	-23.2243	0.46	-23.1585
0.56	-22.7293	0.44	-22.9243		0.56	-23.2119	0.44	-23.1713
0.58	-22.7187	0.42	-22.933		0.58	-23.1953	0.42	-23.178
0.6	-22.7187	0.4	-22.9392		0.6	-23.1812	0.4	-23.1748
0.62	-22.7106	0.38	-22.9441		0.62	-23.1677	0.38	-23.163
0.64	-22.6914	0.36	-22.9459		0.64	-23.1589	0.36	-23.1552
0.66	-22.6718	0.34	-22.9487		0.66	-23.1518	0.34	-23.1493
0.68	-22.6499	0.32	-22.95		0.68	-23.1417	0.32	-23.1487
0.7	-22.6128	0.3	-22.9512		0.7	-23.1328	0.3	-23.1542
0.72	-22.572	0.28	-22.9535		0.72	-23.1183	0.28	-23.1621
0.74	-22.536	0.26	-22.959		0.74	-23.0999	0.26	-23.1637
0.76	-22.4891	0.24	-22.9608		0.76	-23.0779	0.24	-23.1682
0.78	-22.4355	0.22	-22.9638		0.78	-23.0565	0.22	-23.1764
0.8	-22.3752	0.2	-22.9728		0.8	-23.0271	0.2	-23.1863
0.82	-22.2965	0.18	-22.9776		0.82	-22.9895	0.18	-23.1946
0.84	-22.1815	0.16	-22.9844		0.84	-22.9474	0.16	-23.2018
0.86	-22.0251	0.14	-22.991		0.86	-22.8934	0.14	-23.2065
0.88	-21.7842	0.12	-22.9894		0.88	-22.8338	0.12	-23.2111
0.9	-21.429	0.1	-22.9874		0.9	-22.7578	0.1	-23.2106
0.92	-20.9102	0.08	-22.9874		0.92	-22.6548	0.08	-23.2094
0.94	-20.14	0.06	-22.9847		0.94	-22.4977	0.06	-23.2103
0.96	-19.0011	0.04	-22.9872		0.96	-22.2517	0.04	-23.2076
0.98	-17.3688	0.02	-22.9931		0.98	-21.8518	0.02	-23.2021
1	-15.0655	0	-22.998		1	-21.2067	0	-23.1977
1.02	-11.9581	-0.02	-23.0073		1.02	-20.1798	-0.02	-23.193
1.04	-7.84073	-0.04	-23.0148		1.04	-18.5733	-0.04	-23.1902
1.06	-2.59979	-0.06	-23.0161		1.06	-16.1458	-0.06	-23.1864
1.08	3.9279	-0.08	-23.021		1.08	-12.6272	-0.08	-23.1843
1.1	11.853	-0.1	-23.0238		1.1	-7.67412	-0.1	-23.1824
1.12	21.3239	-0.12	-23.0214		1.12	-1.10814	-0.12	-23.1848
1.14	32.3284	-0.14	-23.0248		1.14	7.51434	-0.14	-23.186
1.16	44.9912	-0.16	-23.0341		1.16	18.5322	-0.16	-23.188
1.18	57.5838	-0.18	-23.0444		1.18	29.0902	-0.18	-23.1942
1.2	73.6192	-0.2	-23.0604		1.2	45.6922	-0.2	-23.193

[truncated: 3 more sheets: Fig4c,d, Fig4e, Fig4g]
